# Supplementary material for: DNA Specificity Determinants Associate with Distinct Transcription Factor Functions
Source: PLoS Genet. 2009 Dec 18;5(12):e1000778. doi: 10.1371/journal.pgen.1000778 (PMC2787013; doi:10.1371/journal.pgen.1000778)
Supplement: Table S1 — Properties of ETS1 bound regions. All chromosomal regions identified as ETS1 bound that also overlapped with DNase I sensitivity are listed. Regions that also overlapped with GABPA, RUNX, or CBP are indicated. Regions that contained Motif 1, 2, or 4 are indicated. The nearest RefSeq mRNA and gene, and the distance to the TSS is shown. The binomial P value and empirical false discovery rate reflect the significance of the ETS1 bound region. (3.54 MB XLS) [file pgen.1000778.s003.xls]

## Sheet: ETS1_19420_BWbed_FNGrefseq.xls
Chromosome	Start Coordinate	Stop Coordinate	Log Transformed Binomial P Value	Log Transformed Empirical False Discovery Rate	Distance To Nearest Refseq TSS	Nearest Refseq mRNA	Nearest Refseq Gene	GABPA occupied	RUNX occupied	CBP occupied	Motif 1	Motif 2	Motif 4
chr1	703849	704100	491.498	41.1889	48790	NR_024321	NCRNA00115	Yes	No	Yes	No	No	No
chr1	752471	752720	126.603	41.1889	169	NR_024321	NCRNA00115	Yes	No	Yes	Yes	No	No
chr1	846459	846651	48.6935	29.2338	4428	NM_152486	SAMD11	No	No	Yes	No	No	No
chr1	884382	884627	151.77	41.1889	37	NM_015658	NOC2L	Yes	No	No	Yes	No	No
chr1	938555	938803	97.3869	41.1889	30	NM_005101	ISG15	No	No	No	No	No	No
chr1	1041363	1041614	1870.88	41.1889	110	NM_017891	C1orf159	Yes	No	No	No	Yes	No
chr1	1069287	1069529	76.4642	41.1889	27810	NM_017891	C1orf159	Yes	No	Yes	Yes	No	No
chr1	1138063	1138288	48.8468	28.0839	1199	NM_003327	TNFRSF4	No	No	No	Yes	No	No
chr1	1157160	1157411	558.628	41.1889	24	NM_016547	SDF4	Yes	No	Yes	Yes	No	No
chr1	1198945	1199195	272.683	41.1889	26	NM_194457	UBE2J2	Yes	No	No	Yes	No	No
chr1	1233574	1233816	62.5824	41.1889	161	NM_153339	PUSL1	No	No	Yes	No	No	No
chr1	1249722	1249965	81.1162	41.1889	65	NM_017871	CPSF3L	Yes	No	No	Yes	No	No
chr1	1296630	1296867	59.2414	32.6242	3676	NM_001127230	AURKAIP1	No	Yes	Yes	No	No	No
chr1	1300562	1300811	1894.61	41.1889	6	NM_017900	AURKAIP1	No	No	Yes	Yes	Yes	No
chr1	1324613	1324862	439.534	41.1889	35	NR_015434	LOC148413	Yes	No	No	No	No	No
chr1	1332418	1332669	1169.25	41.1889	12	NM_017971	MRPL20	Yes	No	Yes	Yes	No	No
chr1	1396760	1397011	155.819	41.1889	141	NM_031921	ATAD3B	Yes	No	No	No	No	Yes
chr1	1437142	1437393	569.713	41.1889	150	NM_018188	ATAD3A	Yes	No	Yes	No	No	Yes
chr1	1500044	1500295	845.559	41.1889	45	NM_014188	SSU72	Yes	No	Yes	Yes	No	No
chr1	1613999	1614228	37.7186	23.0119	11	NM_001110781	LOC728661	No	No	Yes	Yes	No	No
chr1	1645528	1645778	945.334	41.1889	3	NM_033529	CDC2L2	Yes	No	No	Yes	No	No
chr1	1699628	1699874	48.6935	29.2338	17	NM_023018	NADK	No	No	Yes	No	No	No
chr1	1701784	1702016	39.5904	23.093	2132	NM_023018	NADK	No	No	Yes	No	No	No
chr1	1811344	1811595	37.7186	23.0119	885	NM_002074	GNB1	No	No	No	Yes	No	No
chr1	1812346	1812571	159.432	41.1889	104	NM_002074	GNB1	No	No	No	No	No	No
chr1	1840705	1840943	35.3317	23.093	225	NM_178545	TMEM52	No	No	No	No	No	No
chr1	1917725	1917965	28.6879	29.2338	7290	NM_001080484	KIAA1751	No	No	Yes	No	No	No
chr1	2070067	2070311	104.734	41.1889	44175	NM_001033582	PRKCZ	No	No	Yes	No	No	No
chr1	2116409	2116649	59.468	41.1889	456	NM_182533	C1orf86	No	No	Yes	Yes	No	No
chr1	2148822	2149063	29.4282	23.093	1051	NM_003036	SKI	Yes	No	Yes	Yes	No	Yes
chr1	2177039	2177289	433.372	41.1889	27171	NM_003036	SKI	Yes	No	Yes	No	No	No
chr1	2211913	2212157	48.8468	41.1889	61924	NR_024489	LOC100129534	No	No	Yes	No	No	No
chr1	2222328	2222579	186.339	41.1889	51506	NR_024489	LOC100129534	Yes	No	Yes	No	No	No
chr1	2312872	2313123	719.993	41.1889	76	NM_007033	RER1	Yes	No	Yes	Yes	No	No
chr1	2333746	2333995	232.59	41.1889	1	NM_002617	PEX10	Yes	No	Yes	Yes	No	No
chr1	2338023	2338234	44.3121	32.6242	4259	NM_002617	PEX10	No	No	No	Yes	No	No
chr1	2447384	2447635	1326.07	41.1889	385	NM_018216	PANK4	Yes	No	No	No	No	No
chr1	2468062	2468310	54.8683	29.0886	16643	NM_001010926	HES5	No	No	Yes	No	No	No
chr1	2470127	2470375	71.8237	41.1889	16361	NM_003820	TNFRSF14	No	No	No	Yes	No	No
chr1	2486690	2486924	39.5904	23.093	195	NM_003820	TNFRSF14	No	No	Yes	No	No	No
chr1	2506796	2507013	72.5111	41.1889	1204	NM_152371	C1orf93	Yes	No	Yes	No	No	No
chr1	2564441	2564692	113.925	41.1889	10278	NM_033467	MMEL1	Yes	No	Yes	Yes	No	Yes
chr1	2746853	2747087	48.6634	41.1889	180935	NM_080431	ACTRT2	No	No	No	No	No	No
chr1	2801160	2801409	73.0402	41.1889	126621	NM_080431	ACTRT2	No	No	Yes	No	No	No
chr1	2939582	2939819	109.217	41.1889	11795	NM_080431	ACTRT2	Yes	Yes	Yes	No	No	No
chr1	3531157	3531407	173.412	41.1889	133	NM_182752	TPRG1L	Yes	No	No	Yes	No	No
chr1	3556439	3556690	621.064	41.1889	68	NM_017818	WDR8	Yes	No	Yes	Yes	Yes	No
chr1	3653648	3653875	58.4322	41.1889	16	NM_207306	KIAA0495	Yes	No	No	Yes	No	No
chr1	3702910	3703159	928.302	41.1889	107	NM_020710	LRRC47	Yes	No	Yes	Yes	No	No
chr1	3763680	3763931	577.499	41.1889	101	NM_004402	DFFB	Yes	No	No	No	Yes	No
chr1	3807001	3807252	1589.28	41.1889	299	NR_024455	LOC100133612	Yes	No	Yes	No	No	No
chr1	3809669	3809902	57.9848	41.1889	2958	NR_024455	LOC100133612	No	No	Yes	No	No	No
chr1	5958324	5958569	177.496	41.1889	16671	NM_015102	NPHP4	Yes	No	Yes	Yes	No	No
chr1	5975220	5975470	142.283	41.1889	228	NM_015102	NPHP4	Yes	No	Yes	No	No	No
chr1	5977284	5977524	53.4055	32.2335	2287	NM_015102	NPHP4	Yes	No	Yes	No	No	No
chr1	6008839	6009090	132.308	41.1889	2	NM_003636	KCNAB2	Yes	No	Yes	No	No	Yes
chr1	6010898	6011149	145.501	41.1889	2057	NM_003636	KCNAB2	Yes	No	Yes	No	No	No
chr1	6182179	6182430	1185.41	41.1889	39	NM_000983	RPL22	No	No	Yes	No	No	No
chr1	6218443	6218690	109.217	41.1889	64	NM_012405	ICMT	No	No	No	No	No	No
chr1	6227716	6227945	39.8054	29.2338	982	NM_001024598	HES3	No	No	Yes	No	No	No
chr1	6331284	6331525	122.416	41.1889	10186	NM_181866	ACOT7	Yes	No	Yes	Yes	No	Yes
chr1	6341092	6341340	58.4322	41.1889	374	NM_181866	ACOT7	No	No	Yes	No	No	No
chr1	6473480	6473720	48.8468	28.0839	374	NM_001042664	PLEKHG5	Yes	No	Yes	Yes	No	No
chr1	6537121	6537369	272.326	41.1889	78	NM_024654	NOL9	No	No	No	No	No	No
chr1	6562541	6562791	158.844	41.1889	17	NM_005341	ZBTB48	Yes	No	No	No	No	No
chr1	6582437	6582681	95.8783	41.1889	2956	NM_014851	KLHL21	No	No	No	Yes	No	Yes
chr1	6596141	6596390	1156.41	41.1889	77	NM_153812	PHF13	Yes	No	No	No	Yes	No
chr1	6607901	6608149	43.8241	23.093	187	NM_138350	THAP3	No	No	Yes	No	No	Yes
chr1	6684320	6684571	870.143	41.1889	107	NM_018198	DNAJC11	Yes	No	Yes	No	No	No
chr1	6702686	6702931	28.3418	32.6242	18256	NM_018198	DNAJC11	No	No	No	No	No	No
chr1	6767652	6767894	132.812	41.1889	197	NM_015215	CAMTA1	Yes	No	No	No	No	No
chr1	7753877	7754120	69.7401	41.1889	83	NM_004781	VAMP3	Yes	No	Yes	Yes	No	No
chr1	7944066	7944314	366.118	41.1889	110	NM_001123377	PARK7	Yes	No	Yes	No	No	No
chr1	8152346	8152575	43.4696	41.1889	143481	NM_018948	ERRFI1	No	No	No	No	No	No
chr1	8508609	8508852	118.12	41.1889	102397	NM_001042682	RERE	No	No	No	No	No	No
chr1	8683926	8684148	55.4055	32.6242	116248	NM_012102	RERE	No	Yes	Yes	No	No	Yes
chr1	8799427	8799604	29.4282	23.093	770	NM_012102	RERE	No	No	No	No	No	No
chr1	8800148	8800381	81.4598	41.1889	21	NM_012102	RERE	No	No	No	No	No	No
chr1	8861231	8861482	164.191	41.1889	10	NM_001428	ENO1	Yes	No	No	Yes	No	Yes
chr1	9104789	9104994	18.2678	23.093	6924	NM_024980	GPR157	No	Yes	Yes	No	No	No
chr1	9217377	9217605	68.1708	41.1889	42	NM_004285	H6PD	No	No	Yes	No	No	No
chr1	9222429	9222677	110.344	41.1889	5104	NM_004285	H6PD	Yes	Yes	Yes	Yes	No	No
chr1	9383156	9383392	50.5251	32.6242	107747	NM_025106	SPSB1	No	No	Yes	Yes	No	Yes
chr1	9408967	9409216	150.09	41.1889	113023	NM_032315	SLC25A33	Yes	Yes	Yes	Yes	No	Yes
chr1	9411529	9411780	411.104	41.1889	110460	NM_032315	SLC25A33	No	No	Yes	No	No	No
chr1	9477994	9478232	61.213	32.6242	44001	NM_032315	SLC25A33	Yes	No	Yes	Yes	No	No
chr1	9542369	9542575	54.8683	41.1889	20358	NM_032315	SLC25A33	No	No	Yes	No	No	No
chr1	9609684	9609924	114.71	41.1889	24572	NM_005026	PIK3CD	No	No	No	No	No	Yes
chr1	9612316	9612554	81.4598	41.1889	21941	NM_005026	PIK3CD	No	No	Yes	Yes	No	Yes
chr1	9635096	9635326	53.5628	32.6242	835	NM_005026	PIK3CD	No	No	No	No	No	No
chr1	9670081	9670314	29.4282	23.093	35821	NM_005026	PIK3CD	No	No	No	Yes	No	No
chr1	9700214	9700463	373.277	41.1889	65962	NM_005026	PIK3CD	Yes	No	Yes	Yes	No	Yes
chr1	9893314	9893549	104.514	41.1889	529	NM_001012329	CTNNBIP1	No	No	Yes	No	No	No
chr1	9925882	9926132	395.855	41.1889	65	NM_022787	NMNAT1	Yes	No	Yes	Yes	No	No
chr1	10015510	10015749	113.237	41.1889	27	NM_006048	UBE4B	Yes	No	Yes	No	No	No
chr1	10192930	10193177	109.217	41.1889	297	NM_183416	KIF1B	Yes	No	No	No	No	No
chr1	10381469	10381712	97.3403	41.1889	81	NM_002631	PGD	Yes	No	Yes	No	No	No
chr1	10412963	10413209	239.134	41.1889	300	NM_199295	APITD1	No	No	No	No	No	No
chr1	10455135	10455385	2681.61	41.1889	61	NM_213566	DFFA	Yes	No	Yes	No	Yes	No
chr1	10457435	10457681	841.411	41.1889	31	NM_004565	PEX14	Yes	No	No	No	No	No
chr1	10493604	10493851	52.3799	41.1889	36138	NM_004565	PEX14	Yes	No	Yes	No	No	No
chr1	10887593	10887832	117.822	41.1889	59132	NM_173507	C1orf127	No	No	Yes	Yes	No	Yes
chr1	10892463	10892701	21.2646	23.093	54262	NM_173507	C1orf127	No	No	No	No	No	Yes
chr1	10900644	10900893	49.6545	41.1889	46076	NM_173507	C1orf127	No	Yes	Yes	No	No	No
chr1	10914913	10915157	40.5025	23.0119	31809	NM_173507	C1orf127	No	No	Yes	No	No	No
chr1	10922691	10922930	104.514	41.1889	24034	NM_173507	C1orf127	No	No	Yes	No	No	No
chr1	10995043	10995293	380.157	41.1889	97	NM_007375	TARDBP	No	No	Yes	No	No	No
chr1	11042696	11042941	122.416	41.1889	141	NM_003132	SRM	Yes	No	No	Yes	No	Yes
chr1	11082329	11082580	113.237	41.1889	70	NM_001001998	EXOSC10	No	No	Yes	Yes	No	No
chr1	11245290	11245541	673.956	41.1889	221	NM_004958	FRAP1	Yes	No	Yes	No	No	No
chr1	11255848	11256074	71.8237	41.1889	120	NM_013319	UBIAD1	Yes	No	Yes	No	No	No
chr1	11461576	11461813	76.4642	41.1889	187	NM_020780	PTCHD2	No	No	Yes	No	No	No
chr1	11633154	11633397	48.6935	29.2338	3743	NM_183412	FBXO44	Yes	No	No	No	No	No
chr1	11663944	11664158	58.4322	41.1889	194	NM_006341	MAD2L2	Yes	No	Yes	Yes	No	No
chr1	11713036	11713282	76.9764	41.1889	5569	NM_001040197	AGTRAP	Yes	No	Yes	Yes	No	No
chr1	11718864	11719099	53.5628	32.6242	253	NM_001040197	AGTRAP	No	No	Yes	Yes	No	Yes
chr1	11723569	11723817	63.3015	41.1889	4965	NM_001040197	AGTRAP	No	Yes	Yes	No	No	Yes
chr1	11788705	11788955	253.206	41.1889	37	NM_021735	CLCN6	No	No	Yes	Yes	No	No
chr1	11888218	11888462	95.003	41.1889	20726	NM_138346	KIAA2013	No	No	Yes	Yes	No	Yes
chr1	11890862	11891113	155.367	41.1889	18079	NM_138346	KIAA2013	No	No	Yes	No	No	No
chr1	11892451	11892699	63.5662	41.1889	16491	NM_138346	KIAA2013	No	No	Yes	No	No	No
chr1	11909013	11909262	248.573	41.1889	71	NM_138346	KIAA2013	No	No	No	No	No	No
chr1	11962805	11963056	669.145	41.1889	106	NM_001127660	MFN2	Yes	No	Yes	No	Yes	No
chr1	12070237	12070467	33.5434	29.2338	24332	NM_001243	TNFRSF8	No	No	No	No	No	Yes
chr1	12071286	12071537	70.1845	41.1889	25391	NM_001243	TNFRSF8	Yes	No	Yes	No	No	Yes
chr1	12161663	12161899	69.7401	41.1889	12135	NM_001066	TNFRSF1B	Yes	No	Yes	No	No	No
chr1	12193174	12193420	168.747	41.1889	19402	NM_015378	VPS13D	Yes	No	Yes	No	No	Yes
chr1	12212576	12212818	223.99	41.1889	2	NM_015378	VPS13D	No	No	No	No	No	No
chr1	12421252	12421500	50.3712	41.1889	68510	NR_003022	SNORA59B	No	No	Yes	No	No	No
chr1	12455841	12456090	78.3702	41.1889	33921	NR_003022	SNORA59B	Yes	No	Yes	Yes	No	No
chr1	12463682	12463927	67.6972	41.1889	26082	NR_003022	SNORA59B	No	No	Yes	Yes	No	Yes
chr1	12493415	12493664	58.1819	41.1889	3653	NR_003022	SNORA59B	Yes	No	Yes	No	No	No
chr1	12600582	12600822	72.5111	41.1889	296	NM_004753	DHRS3	No	No	Yes	No	No	No
chr1	12603114	12603364	90.7812	41.1889	2833	NM_004753	DHRS3	No	No	Yes	No	No	No
chr1	13929993	13930242	137.843	41.1889	18345	NM_001007257	PRDM2	Yes	No	No	Yes	No	No
chr1	13948220	13948452	74.0434	41.1889	126	NM_001007257	PRDM2	No	No	No	Yes	No	No
chr1	15168226	15168469	110.344	41.1889	23346	NM_001017999	KIAA1026	No	Yes	Yes	No	No	No
chr1	15616630	15616879	71.8237	41.1889	7727	NM_024329	EFHD2	No	No	Yes	No	No	Yes
chr1	15725571	15725820	864.762	41.1889	243	NM_015291	DNAJC16	Yes	No	Yes	No	No	No
chr1	15816322	15816566	321.377	41.1889	212	NM_032341	DDI2	Yes	No	Yes	No	No	No
chr1	15955577	15955812	24.8997	23.093	2147	NM_017556	FBLIM1	No	No	Yes	Yes	No	No
chr1	16033875	16034119	97.3869	41.1889	12948	NM_015001	SPEN	No	No	Yes	No	No	No
chr1	16034964	16035215	103.415	41.1889	11856	NM_015001	SPEN	Yes	No	Yes	No	No	No
chr1	16046511	16046762	52.81	41.1889	309	NM_015001	SPEN	No	No	Yes	No	No	No
chr1	16175046	16175296	601.844	41.1889	42	NM_003443	ZBTB17	Yes	No	Yes	Yes	No	No
chr1	16361382	16361611	82.7187	41.1889	6346	NM_004431	EPHA2	No	Yes	Yes	No	No	Yes
chr1	16405947	16406197	81.1162	41.1889	5618	NM_153213	ARHGEF19	Yes	No	Yes	No	No	No
chr1	16436208	16436449	161.271	41.1889	296	NM_030907	C1orf89	Yes	No	Yes	Yes	No	No
chr1	16551484	16551730	140.87	41.1889	73	NM_018994	FBXO42	No	No	No	No	No	No
chr1	16566012	16566261	1532.65	41.1889	33	NM_015609	C1orf144	Yes	No	Yes	Yes	No	No
chr1	16619954	16620204	63.3298	41.1889	16426	NM_198546	SPATA21	No	No	Yes	No	No	No
chr1	16639647	16639898	577.499	41.1889	47	NM_018090	NECAP2	Yes	No	Yes	Yes	No	No
chr1	16698134	16698365	43.8241	23.093	6467	NR_023386	CROCCL2	Yes	No	Yes	Yes	No	No
chr1	16713045	16713266	293.004	41.1889	21373	NR_023386	CROCCL2	No	No	Yes	No	No	No
chr1	16812386	16812637	114.71	41.1889	57	NM_017940	NBPF1	No	No	Yes	No	No	No
chr1	16843649	16843900	670.777	41.1889	31206	NM_017940	NBPF1	Yes	No	Yes	No	No	No
chr1	16900184	16900427	107.126	41.1889	18933	NR_026567	ESPNP	No	No	Yes	No	No	No
chr1	17095191	17095442	267.755	41.1889	25715	NM_014675	CROCC	No	No	Yes	No	No	No
chr1	17104165	17104412	199.831	41.1889	16743	NM_014675	CROCC	No	No	Yes	Yes	No	No
chr1	17120763	17121011	80.2612	41.1889	144	NM_014675	CROCC	Yes	No	Yes	No	No	No
chr1	17210932	17211182	324.025	41.1889	48	NM_001141973	ATP13A2	No	No	No	No	Yes	No
chr1	17253053	17253303	535.569	41.1889	73	NM_003000	SDHB	Yes	No	Yes	Yes	No	No
chr1	17380833	17381083	140.654	41.1889	23249	NM_013358	PADI1	Yes	No	Yes	No	No	Yes
chr1	17411931	17412179	55.4055	41.1889	7848	NM_013358	PADI1	No	No	Yes	No	No	No
chr1	17638731	17638956	65.4625	41.1889	37	NM_018715	RCC2	No	No	No	No	No	No
chr1	18780493	18780718	35.3317	23.093	49481	NM_002584	PAX7	No	No	No	No	No	No
chr1	18852364	18852606	74.0434	41.1889	22399	NM_002584	PAX7	No	No	Yes	No	No	No
chr1	19101683	19101929	56.511	41.1889	148	NM_003748	ALDH4A1	No	No	Yes	No	No	No
chr1	19125779	19126006	53.4055	41.1889	24234	NM_003748	ALDH4A1	Yes	No	No	Yes	No	No
chr1	19126861	19127106	40.5025	32.2335	25325	NM_003748	ALDH4A1	No	No	Yes	No	No	Yes
chr1	19273709	19273954	44.3121	32.6242	118419	NM_001136265	IFFO2	No	No	Yes	No	No	No
chr1	19323058	19323272	32.0182	41.1889	86167	NM_020765	UBR4	No	No	No	No	No	No
chr1	19378805	19379054	52.0897	23.093	30403	NM_020765	UBR4	Yes	No	Yes	No	No	No
chr1	19409323	19409573	696.965	41.1889	116	NM_020765	UBR4	Yes	No	Yes	Yes	No	No
chr1	19450664	19450914	850.761	41.1889	128	NM_016183	MRTO4	Yes	No	Yes	No	No	No
chr1	19590426	19590674	48.8468	41.1889	79224	NM_001040125	PQLC2	No	No	Yes	No	No	No
chr1	19676007	19676256	101.293	41.1889	8447	NM_004930	CAPZB	Yes	No	Yes	No	No	No
chr1	19684538	19684694	53.5628	32.6242	38	NM_004930	CAPZB	Yes	No	No	No	No	No
chr1	19796029	19796276	167.983	41.1889	99	NM_001032363	C1orf151	Yes	No	Yes	Yes	No	Yes
chr1	20081246	20081484	145.19	41.1889	109	NM_015207	OTUD3	No	No	No	No	No	No
chr1	20384459	20384707	108.663	41.1889	581	NM_152376	UBXN10	No	No	Yes	Yes	No	No
chr1	20411963	20412207	32.5584	23.0119	26921	NM_152376	UBXN10	No	No	No	No	No	No
chr1	20692998	20693245	28.3418	23.0119	7807	NM_018584	CAMK2N1	No	No	No	No	No	No
chr1	20707114	20707364	667.1	41.1889	21	NM_024544	MUL1	Yes	No	Yes	Yes	No	No
chr1	20860474	20860724	375.475	41.1889	24	NM_005216	DDOST	Yes	No	No	Yes	No	No
chr1	20985777	20986026	108.663	41.1889	134	NM_016287	HP1BP3	Yes	No	Yes	No	No	No
chr1	20986562	20986810	40.5025	32.2335	919	NM_016287	HP1BP3	No	No	No	No	No	No
chr1	21374508	21374758	31.7311	23.0119	1293	NM_003760	EIF4G3	No	No	No	No	No	No
chr1	21523743	21523989	44.3121	32.6242	20754	NM_001113348	ECE1	No	No	Yes	No	No	No
chr1	21524597	21524845	24.8077	23.0119	19899	NM_001113348	ECE1	No	No	No	No	No	No
chr1	21533311	21533554	57.224	36.495	11188	NM_001113348	ECE1	Yes	No	Yes	Yes	No	No
chr1	21545128	21545372	46.2159	23.0119	630	NM_001113348	ECE1	No	No	No	No	No	No
chr1	21639909	21640154	18.2678	23.093	814	NM_032264	NBPF3	No	No	No	No	No	No
chr1	21794631	21794878	43.8241	23.093	44361	NM_001127501	ALPL	No	No	No	No	No	No
chr1	21858425	21858674	35.3317	23.093	9836	NM_002885	RAP1GAP	No	No	No	No	No	No
chr1	21982631	21982882	2629.55	41.1889	482	NM_032236	USP48	Yes	No	Yes	Yes	Yes	No
chr1	22218193	22218432	82.4659	41.1889	5981	NR_023918	HSPC157	No	No	Yes	Yes	No	Yes
chr1	22224427	22224669	277.155	41.1889	80	NR_023919	HSPC157	Yes	No	Yes	Yes	No	No
chr1	22238937	22239174	120.511	41.1889	12651	NM_044472	CDC42	Yes	No	Yes	Yes	No	No
chr1	22251632	22251852	243.852	41.1889	36	NM_044472	CDC42	Yes	No	Yes	Yes	No	No
chr1	22288954	22289202	72.8382	41.1889	37372	NM_044472	CDC42	Yes	No	Yes	No	No	No
chr1	22304099	22304336	35.143	23.0119	37888	NM_030761	WNT4	No	No	No	Yes	No	Yes
chr1	22627853	22628077	93.0428	41.1889	22965	NM_014870	ZBTB40	No	No	No	No	Yes	No
chr1	22650812	22651061	241.891	41.1889	6	NM_014870	ZBTB40	No	No	Yes	No	No	No
chr1	23218303	23218547	255.869	41.1889	107	NM_015013	AOF2	No	No	Yes	No	No	No
chr1	23376865	23377102	39.8054	29.2338	9046	NM_033631	LUZP1	No	No	Yes	Yes	No	Yes
chr1	23543390	23543630	172.526	41.1889	71	NM_001102397	HNRNPR	Yes	No	Yes	No	No	No
chr1	23567852	23568103	1295.62	41.1889	73	NM_001008896	C1orf213	No	No	Yes	No	No	No
chr1	23621429	23621678	39.5904	41.1889	2294	NM_003196	TCEA3	Yes	No	No	No	No	No
chr1	23723896	23724146	57.224	41.1889	6278	NM_004091	E2F2	No	Yes	No	No	No	No
chr1	23725001	23725252	55.4055	23.093	5173	NM_004091	E2F2	No	No	Yes	No	No	No
chr1	23727715	23727949	36.4997	28.0839	2467	NM_004091	E2F2	No	No	Yes	No	No	No
chr1	23730277	23730492	68.0654	41.1889	85	NM_004091	E2F2	No	No	Yes	No	No	No
chr1	23738934	23739177	76.8249	41.1889	8756	NM_004091	E2F2	No	No	No	No	No	No
chr1	23753740	23753978	76.4642	41.1889	5049	NM_002167	ID3	No	No	Yes	Yes	No	Yes
chr1	23757450	23757695	90.4503	41.1889	1336	NM_002167	ID3	No	No	No	Yes	No	No
chr1	23758488	23758726	24.8077	32.6242	301	NM_002167	ID3	No	No	Yes	No	No	No
chr1	23761510	23761752	44.3121	32.6242	2723	NM_002167	ID3	No	No	No	No	No	No
chr1	23800260	23800474	67.8617	41.1889	41459	NM_002167	ID3	No	No	Yes	Yes	No	No
chr1	23812165	23812413	56.511	41.1889	53381	NM_002167	ID3	No	No	Yes	Yes	No	Yes
chr1	23813378	23813623	36.4997	41.1889	54592	NM_002167	ID3	No	No	No	No	No	No
chr1	23818732	23818945	73.0402	41.1889	59930	NM_002167	ID3	No	No	Yes	No	No	No
chr1	23890758	23891009	741.341	41.1889	3	NM_000975	RPL11	Yes	No	Yes	Yes	No	No
chr1	23942407	23942643	131.611	41.1889	83	NM_003198	TCEB3	Yes	No	Yes	Yes	No	No
chr1	23977391	23977621	137.546	41.1889	44	NM_020362	C1orf128	Yes	No	No	No	No	No
chr1	23990023	23990274	348.078	41.1889	84	NM_007260	LYPLA2	Yes	No	Yes	Yes	No	No
chr1	23999824	24000075	326.146	41.1889	69	NM_001008216	GALE	Yes	No	No	Yes	No	No
chr1	24024404	24024641	68.0654	41.1889	13	NM_000191	HMGCL	Yes	No	Yes	Yes	No	No
chr1	24067324	24067561	74.2503	41.1889	35	NM_000147	FUCA1	Yes	No	No	No	No	No
chr1	24095741	24095985	102.256	41.1889	16540	NM_001841	CNR2	No	No	Yes	No	No	No
chr1	24108087	24108337	65.4625	41.1889	4191	NM_001841	CNR2	No	No	Yes	No	No	No
chr1	24158048	24158298	71.7182	41.1889	714	NM_017761	PNRC2	Yes	No	Yes	Yes	No	No
chr1	24179478	24179729	341.283	41.1889	196	NM_006625	FUSIP1	No	No	Yes	No	No	No
chr1	24521356	24521569	39.0183	23.0119	654	NM_021180	GRHL3	No	Yes	No	No	No	No
chr1	24614529	24614778	52.81	41.1889	178	NM_020448	NPAL3	No	No	Yes	No	No	No
chr1	24616003	24616254	31.881	32.6242	1297	NM_020448	NPAL3	No	No	No	No	No	No
chr1	24680251	24680497	88.951	41.1889	21599	NM_013441	RCAN3	Yes	No	Yes	Yes	No	No
chr1	24680953	24681194	48.6935	29.2338	20900	NM_013441	RCAN3	Yes	No	Yes	No	No	No
chr1	24685422	24685664	62.7866	41.1889	16430	NM_013441	RCAN3	No	No	Yes	No	No	No
chr1	24734157	24734405	41.9451	41.1889	20907	NM_001010980	C1orf130	No	No	Yes	No	No	No
chr1	24735628	24735868	36.4997	28.0839	19440	NM_001010980	C1orf130	No	No	No	No	No	No
chr1	24842166	24842416	414.954	41.1889	111	NM_005839	SRRM1	No	No	Yes	No	No	No
chr1	25047088	25047339	87.0871	41.1889	82143	NM_004350	RUNX3	Yes	No	Yes	No	No	No
chr1	25124298	25124542	76.4642	41.1889	4936	NM_004350	RUNX3	No	No	Yes	No	No	No
chr1	25127554	25127795	29.4282	23.093	1682	NM_004350	RUNX3	No	No	No	No	No	No
chr1	25128131	25128366	35.3317	23.093	1108	NM_004350	RUNX3	No	No	Yes	No	No	No
chr1	25221581	25221822	72.5111	41.1889	57614	NM_001031680	RUNX3	No	No	Yes	No	No	No
chr1	25300588	25300811	39.5904	23.093	130900	NM_015484	SYF2	No	No	No	No	No	Yes
chr1	25431446	25431688	453.402	41.1889	32	NM_015484	SYF2	Yes	No	Yes	Yes	No	No
chr1	25438946	25439189	122.606	41.1889	7468	NM_015484	SYF2	Yes	No	No	Yes	No	No
chr1	25446342	25446592	126.493	41.1889	104	NM_020317	C1orf63	No	No	Yes	No	No	No
chr1	25465710	25465930	59.2414	41.1889	5747	NM_016124	RHD	No	No	No	No	No	No
chr1	25537383	25537634	73.0402	41.1889	111	NM_014313	TMEM50A	No	No	Yes	No	No	No
chr1	25629294	25629538	118.639	41.1889	558	NM_018202	TMEM57	No	No	Yes	No	No	No
chr1	25630105	25630344	53.4055	41.1889	250	NM_018202	TMEM57	Yes	No	No	No	No	No
chr1	25875114	25875360	100.299	41.1889	58692	NM_020379	MAN1C1	No	No	Yes	No	No	No
chr1	25974014	25974265	62.379	41.1889	25114	NM_020451	SEPN1	No	Yes	Yes	No	No	No
chr1	25996040	25996253	68.0654	41.1889	3107	NM_020451	SEPN1	No	No	No	No	No	No
chr1	26018872	26019123	175.296	41.1889	14	NM_001099627	FAM54B	Yes	No	Yes	Yes	No	No
chr1	26019882	26020111	45.9412	41.1889	91	NM_001099626	FAM54B	No	No	No	No	No	No
chr1	26104332	26104566	50.5251	23.093	781	NM_203401	STMN1	No	No	Yes	No	No	Yes
chr1	26105484	26105732	180.166	41.1889	29	NM_005563	STMN1	No	No	No	No	Yes	No
chr1	26170419	26170661	24.9934	28.0839	26694	NM_000437	PAFAH2	No	No	Yes	No	No	No
chr1	26189823	26190074	44.5592	32.6242	7286	NM_000437	PAFAH2	No	No	No	No	No	No
chr1	26197008	26197259	3233.06	41.1889	101	NM_000437	PAFAH2	Yes	No	Yes	No	Yes	No
chr1	26234368	26234579	82.7187	41.1889	10717	NM_032513	SLC30A2	No	No	No	No	No	No
chr1	26310728	26310978	137.546	41.1889	59	NM_152835	PDIK1L	No	No	Yes	No	No	No
chr1	26344268	26344479	24.7528	29.2338	13724	NM_024869	GRRP1	No	No	No	No	No	No
chr1	26368858	26369107	86.6119	41.1889	8	NM_015871	ZNF593	Yes	No	No	Yes	No	No
chr1	26433110	26433354	68.0654	41.1889	47	NM_022778	CCDC21	No	No	Yes	No	No	No
chr1	26479042	26479292	85.7785	41.1889	368	NM_031286	SH3BGRL3	Yes	No	Yes	No	No	No
chr1	26486575	26486821	146.583	41.1889	7899	NM_031286	SH3BGRL3	No	No	Yes	No	No	No
chr1	26505617	26505864	180.308	41.1889	41	NM_183008	UBXN11	No	No	No	No	No	No
chr1	26563044	26563285	43.4696	29.0886	8688	NM_001114759	ZNF683	No	No	No	No	No	No
chr1	26572424	26572674	68.0654	41.1889	697	NM_001114759	ZNF683	No	No	No	No	No	No
chr1	26577560	26577791	78.3448	41.1889	5823	NM_001114759	ZNF683	No	Yes	Yes	No	No	No
chr1	26608217	26608443	81.1162	41.1889	1525	NM_024674	LIN28	No	No	No	No	No	No
chr1	26631284	26631534	565.514	41.1889	21	NM_024887	DHDDS	Yes	No	Yes	No	No	No
chr1	26670866	26671106	24.8077	23.0119	502	NM_005517	HMGN2	No	No	Yes	No	No	No
chr1	26700130	26700378	61.213	41.1889	28581	NM_002953	RPS6KA1	Yes	No	Yes	Yes	No	No
chr1	26740982	26741224	99.1839	41.1889	3826	NM_001006665	RPS6KA1	Yes	No	Yes	No	No	No
chr1	26744752	26744996	104.514	41.1889	55	NM_001006665	RPS6KA1	Yes	No	Yes	No	No	No
chr1	26819741	26819989	281.474	41.1889	74936	NM_001006665	RPS6KA1	Yes	No	Yes	No	No	No
chr1	26891405	26891654	164.004	41.1889	3579	NM_139135	ARID1A	No	No	Yes	No	No	No
chr1	26894546	26894787	70.1845	41.1889	442	NM_139135	ARID1A	No	No	Yes	No	No	No
chr1	26922561	26922804	48.6634	41.1889	27574	NM_139135	ARID1A	No	No	Yes	Yes	No	Yes
chr1	26938629	26938859	62.5824	41.1889	43636	NM_139135	ARID1A	No	No	No	No	No	No
chr1	26943239	26943488	394.614	41.1889	43709	NM_017837	PIGV	Yes	No	Yes	No	No	Yes
chr1	26985181	26985428	25.9947	23.0119	1768	NM_017837	PIGV	No	No	No	Yes	No	No
chr1	26985904	26986153	41.9451	28.0839	1044	NM_017837	PIGV	No	No	Yes	No	No	No
chr1	26987130	26987381	234.418	41.1889	183	NM_017837	PIGV	Yes	No	No	Yes	No	No
chr1	27032711	27032958	76.0469	41.1889	7047	NM_032283	ZDHHC18	Yes	No	Yes	No	No	No
chr1	27064111	27064361	109.217	41.1889	2017	NM_006142	SFN	Yes	No	Yes	No	No	No
chr1	27089286	27089537	227.082	41.1889	44	NM_018066	GPN2	Yes	No	Yes	No	No	No
chr1	27099377	27099623	279.228	41.1889	48	NM_022078	GPATCH3	No	No	Yes	No	No	No
chr1	27120677	27120928	247.216	41.1889	8	NM_006600	NUDC	Yes	No	Yes	No	No	No
chr1	27311323	27311574	65.4625	41.1889	42589	NM_003047	SLC9A1	Yes	No	Yes	No	No	No
chr1	27336262	27336489	32.5584	23.0119	17662	NM_003047	SLC9A1	No	No	No	Yes	No	No
chr1	27354171	27354404	169.622	41.1889	250	NM_003047	SLC9A1	Yes	No	No	No	No	No
chr1	27433382	27433629	460.019	41.1889	88	NM_015023	WDTC1	Yes	No	Yes	No	Yes	No
chr1	27434439	27434690	57.9848	41.1889	971	NM_015023	WDTC1	No	No	No	No	No	No
chr1	27521215	27521466	640.291	41.1889	118	NM_032125	TMEM222	No	No	Yes	Yes	No	No
chr1	27542407	27542618	113.237	41.1889	1413	NM_032872	SYTL1	Yes	No	Yes	No	No	No
chr1	27621178	27621427	67.1959	41.1889	29564	NM_005281	GPR3	No	No	Yes	No	No	No
chr1	27630073	27630312	78.3448	41.1889	38454	NM_005281	GPR3	No	No	Yes	No	No	No
chr1	27689285	27689530	111.794	41.1889	152	NM_006990	WASF2	No	No	Yes	No	No	No
chr1	27720696	27720942	32.5584	23.0119	31564	NM_006990	WASF2	No	No	Yes	No	No	No
chr1	27724710	27724941	37.7186	23.0119	35570	NM_006990	WASF2	No	No	No	No	No	No
chr1	27803194	27803424	151.77	41.1889	580	NM_001029882	AHDC1	Yes	No	No	No	Yes	No
chr1	27817732	27817980	71.7182	41.1889	7481	NM_001042747	FGR	No	No	Yes	Yes	No	Yes
chr1	27830221	27830464	76.9764	41.1889	3971	NM_005248	FGR	No	No	No	No	No	No
chr1	27832093	27832344	120.511	41.1889	2095	NM_005248	FGR	Yes	No	Yes	No	No	Yes
chr1	27833188	27833436	41.9451	28.0839	1001	NM_005248	FGR	Yes	No	No	Yes	No	No
chr1	27859264	27859507	32.0182	41.1889	11925	NM_022872	IFI6	No	No	No	No	No	No
chr1	27861746	27861997	193.927	41.1889	9439	NM_022872	IFI6	Yes	No	Yes	No	No	Yes
chr1	27972181	27972422	82.4659	41.1889	21	NM_177424	STX12	Yes	No	No	Yes	No	No
chr1	28029765	28030016	478.945	41.1889	11	NM_014110	PPP1R8	Yes	No	Yes	No	No	No
chr1	28068148	28068387	116.213	41.1889	3374	NM_001105556	C1orf38	Yes	No	Yes	No	No	No
chr1	28086369	28086618	61.0727	32.6242	14852	NM_001105556	C1orf38	No	No	No	Yes	No	No
chr1	28113670	28113921	1351.66	41.1889	27	NM_002946	RPA2	Yes	No	Yes	No	No	No
chr1	28158950	28159198	132.812	41.1889	16	NM_018053	XKR8	Yes	No	Yes	No	No	No
chr1	28191526	28191774	35.0848	23.093	32560	NM_018053	XKR8	Yes	No	No	Yes	No	Yes
chr1	28287610	28287859	186.081	41.1889	17	NM_001990	EYA3	Yes	No	Yes	Yes	No	No
chr1	28368486	28368722	39.5904	32.6242	7173	NM_000952	PTAFR	No	Yes	Yes	No	No	No
chr1	28398647	28398898	76.9764	41.1889	22995	NM_000952	PTAFR	No	Yes	Yes	No	No	No
chr1	28431974	28432225	133.49	41.1889	29	NM_014280	DNAJC8	No	No	Yes	No	No	No
chr1	28435109	28435355	85.9595	41.1889	35	NM_016311	ATPIF1	Yes	No	No	No	No	No
chr1	28445509	28445756	63.5662	41.1889	10435	NM_016311	ATPIF1	No	No	Yes	No	No	No
chr1	28446332	28446563	38.4662	32.6242	11250	NM_016311	ATPIF1	No	No	No	No	No	No
chr1	28458314	28458565	223.279	41.1889	153	NM_031459	SESN2	Yes	No	Yes	No	Yes	No
chr1	28527967	28528218	820.553	41.1889	7	NM_001127350	MED18	Yes	No	Yes	Yes	No	Yes
chr1	28568641	28568891	267.481	41.1889	87	NM_001048183	PHACTR4	No	No	Yes	No	Yes	No
chr1	28704899	28705148	823.394	41.1889	59	NR_002909	SNHG3	Yes	No	Yes	Yes	No	No
chr1	28751945	28752177	136.738	41.1889	54	NR_003109	TRNAU1AP	Yes	No	Yes	No	No	No
chr1	28780970	28781220	448.209	41.1889	143	NR_024127	SNHG12	Yes	No	Yes	No	Yes	No
chr1	28842091	28842339	304.41	41.1889	25	NM_005644	TAF12	Yes	No	Yes	Yes	No	No
chr1	28847686	28847936	211.611	41.1889	113	NR_004407	RNU11	No	No	Yes	No	No	No
chr1	28867674	28867907	118.12	41.1889	40	NM_006582	GMEB1	Yes	No	No	Yes	No	No
chr1	28868706	28868953	48.6634	29.0886	999	NM_006582	GMEB1	No	No	Yes	No	No	No
chr1	28935763	28936011	406.37	41.1889	165	NM_016258	YTHDF2	Yes	No	Yes	Yes	No	No
chr1	29081158	29081400	108.663	41.1889	4935	NM_203342	EPB41	Yes	No	Yes	Yes	No	No
chr1	29113215	29113432	61.213	41.1889	27109	NM_203342	EPB41	No	No	No	No	No	No
chr1	29114421	29114668	39.8054	29.2338	28330	NM_203342	EPB41	No	No	Yes	No	No	No
chr1	29126029	29126268	45.3123	41.1889	39934	NM_203342	EPB41	No	No	No	No	No	Yes
chr1	29381014	29381259	136.342	41.1889	189	NM_005626	SFRS4	Yes	No	Yes	Yes	No	No
chr1	29429872	29430123	136.245	41.1889	43	NM_016011	MECR	No	No	Yes	No	No	No
chr1	30989131	30989362	147.025	41.1889	14007	NM_006762	LAPTM5	Yes	No	Yes	No	No	No
chr1	30995288	30995525	55.4055	41.1889	7847	NM_006762	LAPTM5	No	No	Yes	Yes	No	No
chr1	31002044	31002278	85.9595	41.1889	1092	NM_006762	LAPTM5	No	No	Yes	No	No	No
chr1	31003047	31003296	63.6414	41.1889	82	NM_006762	LAPTM5	Yes	No	No	No	No	No
chr1	31099589	31099837	400.628	41.1889	54353	NM_014654	SDC3	No	No	No	No	Yes	No
chr1	31310938	31311186	156.519	41.1889	88	NM_001020658	PUM1	No	No	Yes	No	No	No
chr1	31542295	31542545	131.611	41.1889	8	NM_016505	ZCCHC17	Yes	No	Yes	No	No	No
chr1	31640316	31640565	35.143	29.0886	18109	NM_178865	SERINC2	Yes	No	No	Yes	No	No
chr1	31883258	31883507	570.023	41.1889	319	NM_012392	PEF1	No	No	Yes	Yes	No	No
chr1	32000886	32001121	53.4055	41.1889	1231	NM_001703	BAI2	No	No	Yes	No	No	No
chr1	32026619	32026853	63.6414	41.1889	24502	NM_001703	BAI2	Yes	No	No	Yes	No	No
chr1	32065572	32065822	132.308	41.1889	11531	NM_144569	SPOCD1	No	No	Yes	No	No	No
chr1	32086734	32086980	80.2612	41.1889	32691	NM_144569	SPOCD1	Yes	Yes	Yes	No	No	No
chr1	32127507	32127753	177.149	41.1889	48944	NM_080391	PTP4A2	Yes	No	Yes	Yes	No	No
chr1	32166970	32167207	22.6087	23.0119	9486	NM_080391	PTP4A2	No	No	Yes	No	No	No
chr1	32176528	32176775	87.6482	41.1889	77	NM_080391	PTP4A2	No	No	Yes	No	No	No
chr1	32182579	32182830	135.02	41.1889	6130	NM_080391	PTP4A2	No	No	Yes	No	No	No
chr1	32220258	32220494	59.6377	41.1889	31701	NM_006559	KHDRBS1	No	No	Yes	Yes	No	Yes
chr1	32222968	32223213	25.2687	23.0119	28987	NM_006559	KHDRBS1	No	No	No	No	No	No
chr1	32251868	32252112	113.816	41.1889	87	NM_006559	KHDRBS1	Yes	No	Yes	Yes	No	No
chr1	32311040	32311286	126.603	41.1889	74	NM_018056	TMEM39B	Yes	No	Yes	No	No	No
chr1	32346102	32346348	261.595	41.1889	5	NM_012316	KPNA6	No	No	Yes	No	No	No
chr1	32417760	32418011	223.279	41.1889	46	NM_175852	TXLNA	Yes	No	Yes	No	No	No
chr1	32439730	32439966	55.4055	41.1889	1060	NM_024296	CCDC28B	Yes	No	Yes	No	No	No
chr1	32443809	32444053	91.4741	41.1889	73	NM_018134	IQCC	No	No	Yes	No	No	No
chr1	32460482	32460733	304.41	41.1889	50	NM_003757	EIF3I	Yes	No	Yes	Yes	No	No
chr1	32486404	32486638	43.8241	23.093	1117	NM_032648	FAM167B	Yes	No	Yes	No	No	No
chr1	32488133	32488381	154.56	41.1889	1169	NM_005356	LCK	Yes	No	Yes	No	No	No
chr1	32489345	32489587	70.1845	41.1889	40	NM_005356	LCK	No	No	No	No	No	No
chr1	32502070	32502309	28.3418	23.0119	10109	NM_001042771	LCK	No	No	No	No	No	No
chr1	32512067	32512317	101.658	41.1889	106	NM_001042771	LCK	Yes	No	Yes	Yes	No	Yes
chr1	32530043	32530287	76.8249	41.1889	129	NM_004964	HDAC1	Yes	No	No	No	No	No
chr1	32560169	32560403	52.3799	32.6242	14134	NM_023009	MARCKSL1	No	No	No	Yes	No	No
chr1	32573402	32573651	48.8468	28.0839	894	NM_023009	MARCKSL1	No	No	Yes	No	No	No
chr1	32589359	32589599	73.0402	41.1889	10969	NM_052841	TSSK3	Yes	No	Yes	No	No	No
chr1	32610278	32610525	56.511	41.1889	9953	NM_052841	TSSK3	No	No	Yes	No	No	No
chr1	32632502	32632745	164.087	41.1889	10	NM_018045	BSDC1	Yes	No	No	No	No	No
chr1	32888614	32888864	573.455	41.1889	32	NM_178547	ZBTB8OS	Yes	No	Yes	Yes	No	No
chr1	32950533	32950782	28.3418	23.0119	9710	NM_030786	SYNC	No	No	No	No	No	No
chr1	33055464	33055715	639.572	41.1889	173	NM_001017406	S100PBP	Yes	No	Yes	No	No	No
chr1	33056950	33057180	28.7018	29.0886	846	NM_003680	YARS	No	No	No	No	No	No
chr1	33203008	33203239	37.7186	23.0119	251	NM_153341	RNF19B	No	No	No	No	No	No
chr1	33275118	33275364	286.976	41.1889	163	NM_013411	AK2	Yes	No	Yes	No	No	No
chr1	33337635	33337868	123.484	41.1889	18451	NM_052998	ADC	Yes	No	Yes	No	No	No
chr1	33365413	33365661	1016.56	41.1889	46237	NM_052998	ADC	Yes	No	Yes	No	No	No
chr1	33533674	33533921	36.4997	41.1889	25488	NM_001080438	A3GALT2	No	No	No	No	No	No
chr1	33615279	33615506	48.6935	29.2338	1612	NM_198040	PHC2	No	No	No	No	No	No
chr1	33708626	33708877	39.5904	32.6242	2067	NM_145238	ZSCAN20	No	No	No	No	No	No
chr1	33710633	33710884	396.907	41.1889	60	NM_145238	ZSCAN20	Yes	No	No	Yes	Yes	No
chr1	35097919	35098166	734.517	41.1889	111	NM_138428	C1orf212	Yes	No	Yes	No	No	No
chr1	35109751	35109949	35.3317	23.093	11919	NM_138428	C1orf212	No	No	Yes	No	No	No
chr1	35223509	35223744	56.511	32.6242	46529	NM_007167	ZMYM6	Yes	No	Yes	No	No	No
chr1	35270000	35270249	474.16	41.1889	31	NM_007167	ZMYM6	No	No	Yes	No	No	No
chr1	35317438	35317687	104.514	41.1889	4	NM_024772	ZMYM1	No	No	Yes	No	No	No
chr1	35430001	35430247	73.0402	41.1889	1205	NM_005066	SFPQ	No	No	No	Yes	No	No
chr1	35431184	35431431	99.5446	41.1889	22	NM_005066	SFPQ	Yes	No	Yes	No	No	No
chr1	35440323	35440571	45.1935	29.0886	9118	NM_005066	SFPQ	No	No	No	Yes	No	Yes
chr1	35506668	35506916	237.424	41.1889	362	NM_005095	ZMYM4	No	No	No	No	No	No
chr1	35777166	35777405	64.9598	41.1889	18305	NM_024874	KIAA0319L	Yes	No	Yes	Yes	No	Yes
chr1	35795701	35795952	628.146	41.1889	153	NM_001014839	NCDN	Yes	No	Yes	No	No	No
chr1	35815857	35816108	113.237	41.1889	4425	NM_178548	TFAP2E	Yes	No	Yes	Yes	No	Yes
chr1	35879641	35879892	703.435	41.1889	37	NM_002794	PSMB2	No	No	Yes	No	No	No
chr1	35953792	35954039	62.1477	41.1889	3461	NM_152374	C1orf216	Yes	No	Yes	Yes	No	No
chr1	36008240	36008490	128.083	41.1889	228	NM_022111	CLSPN	No	No	Yes	No	No	No
chr1	36042811	36043027	31.7549	23.0119	3495	NM_017629	EIF2C4	No	No	No	Yes	No	Yes
chr1	36121235	36121486	63.5662	41.1889	36	NM_012199	EIF2C1	Yes	No	No	No	No	No
chr1	36169267	36169517	345.724	41.1889	34	NM_024852	EIF2C3	Yes	No	Yes	No	No	No
chr1	36326916	36327166	855.607	41.1889	31	NM_017825	ADPRHL2	Yes	No	Yes	Yes	No	No
chr1	36387655	36387906	2333.72	41.1889	127	NM_014408	TRAPPC3	Yes	No	No	No	Yes	No
chr1	36399072	36399316	185.074	41.1889	4805	NM_018067	MAP7D1	Yes	No	Yes	Yes	No	Yes
chr1	36400360	36400600	44.3121	23.0119	6091	NM_018067	MAP7D1	No	No	Yes	No	No	No
chr1	36462404	36462655	2158.76	41.1889	74	NM_005119	THRAP3	Yes	No	Yes	No	Yes	No
chr1	36604654	36604899	59.468	36.495	19295	NM_032017	STK40	Yes	No	No	Yes	No	No
chr1	36612015	36612248	48.8468	28.0839	11940	NM_032017	STK40	No	No	Yes	No	No	No
chr1	36623219	36623452	121.734	41.1889	736	NM_032017	STK40	No	No	Yes	No	No	No
chr1	36624194	36624443	223.279	41.1889	247	NM_032017	STK40	Yes	No	Yes	Yes	No	No
chr1	36636046	36636297	668.258	41.1889	92	NM_032881	LSM10	Yes	No	No	No	Yes	No
chr1	36659120	36659370	33.5434	29.2338	23166	NM_032881	LSM10	No	No	Yes	No	No	No
chr1	36688439	36688685	47.4019	32.6242	76	NM_145047	C1orf102	No	No	No	No	No	No
chr1	36696090	36696329	35.143	41.1889	6417	NM_031280	MRPS15	No	Yes	No	No	No	No
chr1	36702429	36702680	750.187	41.1889	72	NM_031280	MRPS15	Yes	No	Yes	No	No	No
chr1	37692995	37693237	46.2159	32.2335	19589	NM_025079	ZC3H12A	No	No	No	No	No	No
chr1	37711355	37711542	36.4997	28.0839	1257	NM_025079	ZC3H12A	No	No	No	No	No	No
chr1	37712541	37712792	35.3317	23.093	39	NM_025079	ZC3H12A	No	No	No	Yes	No	Yes
chr1	37717851	37718072	41.9451	28.0839	5256	NM_025079	ZC3H12A	No	No	No	No	No	No
chr1	37752912	37753162	76.9764	41.1889	87	NM_022756	C1orf149	No	No	No	Yes	No	No
chr1	37792379	37792630	905.244	41.1889	15	NM_024700	SNIP1	Yes	No	Yes	Yes	No	No
chr1	37833912	37834163	142.207	41.1889	45	NM_013285	GNL2	Yes	No	Yes	Yes	No	No
chr1	37912225	37912461	120.511	41.1889	16435	NM_017850	C1orf109	No	Yes	Yes	No	No	No
chr1	37920650	37920833	29.4282	23.093	8037	NM_017850	C1orf109	No	No	No	No	No	No
chr1	37928757	37929007	1875.7	41.1889	104	NM_017850	C1orf109	Yes	No	Yes	No	Yes	No
chr1	37930491	37930740	907.987	41.1889	130	NM_018101	CDCA8	Yes	No	Yes	No	Yes	No
chr1	38046326	38046550	256.801	41.1889	13	NM_024640	YRDC	Yes	No	Yes	Yes	No	No
chr1	38097702	38097953	399.286	41.1889	51	NM_005955	MTF1	Yes	No	Yes	Yes	No	Yes
chr1	38168881	38169080	29.4282	23.093	16335	NM_005540	INPP5B	No	No	No	No	No	No
chr1	38185220	38185457	67.1959	41.1889	23	NM_005540	INPP5B	No	No	No	No	Yes	No
chr1	38228226	38228477	1538.91	41.1889	4	NM_006802	SF3A3	Yes	No	Yes	Yes	No	No
chr1	38250737	38250987	1471.66	41.1889	108	NM_016037	UTP11L	Yes	No	Yes	No	Yes	No
chr1	38797658	38797907	52.81	32.6242	300144	NM_022157	RRAGC	No	No	No	Yes	No	Yes
chr1	39098093	39098344	93.0402	41.1889	292	NM_022157	RRAGC	Yes	No	No	No	No	No
chr1	39111583	39111831	232.59	41.1889	71	NM_012333	MYCBP	Yes	No	No	Yes	No	No
chr1	39202247	39202493	32.5584	32.6242	22328	NM_017821	RHBDL2	No	No	No	No	No	No
chr1	39215823	39216073	81.4598	41.1889	13554	NM_001136275	AKIRIN1	No	No	Yes	No	No	No
chr1	39229326	39229577	111.995	41.1889	51	NM_001136275	AKIRIN1	Yes	No	No	Yes	No	No
chr1	39264408	39264659	268.478	41.1889	59	NM_004552	NDUFS5	Yes	No	Yes	Yes	No	No
chr1	39343864	39344106	43.8241	23.093	24281	NM_012090	MACF1	No	No	Yes	No	No	No
chr1	39422040	39422280	35.143	23.0119	102456	NM_012090	MACF1	No	No	Yes	No	No	No
chr1	39435193	39435441	182.755	41.1889	115613	NM_012090	MACF1	No	Yes	Yes	Yes	No	Yes
chr1	39443562	39443808	37.7186	23.0119	123981	NM_012090	MACF1	No	No	No	No	No	No
chr1	39797836	39798079	187.434	41.1889	1	NR_003929	LOC728448	Yes	No	No	Yes	No	No
chr1	39813478	39813692	46.2159	32.2335	1522	NM_001135653	PABPC4	No	No	No	No	No	Yes
chr1	39815033	39815279	182.755	41.1889	49	NM_001135653	PABPC4	No	No	No	No	No	No
chr1	39870332	39870579	39.5904	23.093	7479	NM_014571	HEYL	No	No	Yes	No	No	Yes
chr1	39976835	39977074	97.3869	41.1889	162	NM_203457	PPIE	No	No	Yes	Yes	No	No
chr1	40037457	40037695	39.8054	29.2338	10457	NM_001720	BMP8B	No	No	Yes	No	No	No
chr1	40055658	40055869	41.9451	28.0839	28644	NM_001720	BMP8B	No	No	No	No	No	No
chr1	40121579	40121824	63.6414	38.2204	62	NM_017646	TRIT1	No	No	Yes	No	No	No
chr1	40273204	40273450	35.143	23.0119	5514	NM_006367	CAP1	No	No	Yes	No	No	No
chr1	40278845	40279089	444.277	41.1889	126	NM_006367	CAP1	Yes	No	Yes	Yes	No	No
chr1	40297744	40297991	52.8097	23.0462	19026	NM_006367	CAP1	No	No	Yes	No	No	No
chr1	40335324	40335573	87.0871	41.1889	280	NM_001142604	PPT1	No	No	Yes	No	No	No
chr1	40399417	40399665	344.975	41.1889	86	NM_012421	RLF	No	No	No	No	No	No
chr1	40496226	40496475	764.019	41.1889	31	NM_005857	ZMPSTE24	Yes	No	Yes	Yes	No	No
chr1	40611879	40612113	43.8241	23.093	318	NM_022733	SMAP2	Yes	No	No	Yes	No	No
chr1	40612947	40613192	25.608	23.093	755	NM_022733	SMAP2	No	No	Yes	No	No	No
chr1	40623901	40624139	35.3516	41.1889	11706	NM_022733	SMAP2	No	Yes	Yes	No	No	No
chr1	40688201	40688450	99.8189	41.1889	40	NM_023070	ZNF643	No	No	Yes	No	No	No
chr1	40746862	40747113	140.654	41.1889	32	NM_022774	DEM1	No	No	Yes	No	No	No
chr1	40769700	40769951	1030.89	41.1889	6	NM_152373	ZNF684	Yes	No	Yes	No	Yes	No
chr1	40929830	40930074	297.966	41.1889	124	NM_001142587	NFYC	Yes	No	Yes	No	No	No
chr1	40947338	40947519	32.5584	23.0119	16909	NR_024567	LOC100130557	No	No	No	No	No	No
chr1	41217989	41218223	58.4322	41.1889	513	NM_001905	CTPS	No	No	No	No	No	No
chr1	41242106	41242344	28.6879	29.2338	17748	NM_144990	SLFNL1	No	No	Yes	No	No	No
chr1	41912153	41912398	61.213	41.1889	189345	NM_001956	EDN2	No	No	Yes	No	No	No
chr1	41921455	41921697	37.7186	23.0119	198646	NM_001956	EDN2	No	No	No	No	No	No
chr1	41922316	41922567	218.497	41.1889	199511	NM_001956	EDN2	Yes	No	Yes	No	No	Yes
chr1	41989665	41989915	51.3821	38.2204	167292	NM_024503	HIVEP3	Yes	Yes	Yes	No	No	No
chr1	42041353	42041591	44.3121	23.0119	115610	NM_024503	HIVEP3	No	No	Yes	No	No	No
chr1	42045166	42045384	48.6935	29.2338	111807	NM_024503	HIVEP3	No	No	Yes	No	No	No
chr1	42129947	42130195	35.7707	23.0119	27011	NM_024503	HIVEP3	No	No	No	No	No	No
chr1	42136547	42136798	83.0514	41.1889	20410	NM_024503	HIVEP3	Yes	No	Yes	Yes	No	No
chr1	42154205	42154450	35.143	29.0886	2755	NM_024503	HIVEP3	No	No	Yes	No	No	No
chr1	42558393	42558635	42.2813	38.2204	14975	NM_014947	FOXJ3	No	No	Yes	No	No	No
chr1	42573474	42573725	319.217	41.1889	110	NM_014947	FOXJ3	Yes	No	Yes	No	No	No
chr1	42694551	42694801	156.519	41.1889	83	NM_001077447	PPCS	Yes	No	Yes	No	No	No
chr1	42701376	42701623	215.585	41.1889	6740	NM_001077447	PPCS	Yes	No	Yes	Yes	No	No
chr1	42896547	42896797	412.981	41.1889	38	NM_006347	PPIH	Yes	No	Yes	Yes	No	No
chr1	42920270	42920512	183.918	41.1889	261	NM_004559	YBX1	Yes	No	No	No	No	No
chr1	42921475	42921726	37.7186	23.0119	948	NM_004559	YBX1	Yes	No	Yes	No	No	No
chr1	43004259	43004508	41.9451	28.0839	958	NM_022356	LEPRE1	No	No	No	Yes	No	No
chr1	43005468	43005716	52.81	32.6242	90	NM_024097	C1orf50	No	No	No	No	No	No
chr1	43084649	43084896	883.092	41.1889	94	NM_015911	ZNF691	Yes	No	No	No	Yes	No
chr1	43162380	43162603	61.213	41.1889	34942	NM_006516	SLC2A1	No	No	No	No	No	No
chr1	43170235	43170483	74.0434	41.1889	27074	NM_006516	SLC2A1	Yes	No	Yes	No	No	No
chr1	43410454	43410700	281.685	41.1889	35	NM_152498	WDR65	Yes	No	Yes	Yes	No	No
chr1	43512558	43512806	119.091	41.1889	3689	NM_144626	TMEM125	Yes	No	Yes	Yes	No	No
chr1	43597093	43597323	108.663	41.1889	4	NM_001255	CDC20	Yes	No	No	Yes	No	No
chr1	43606363	43606606	71.8237	41.1889	199	NM_022821	ELOVL1	Yes	No	Yes	Yes	No	No
chr1	43627924	43628170	218.668	41.1889	22	NM_052877	MED8	Yes	No	No	Yes	No	No
chr1	43887966	43888212	88.7594	41.1889	294	NM_014663	JMJD2A	Yes	No	No	No	No	No
chr1	43945798	43946047	76.9764	41.1889	118	NM_174969	ST3GAL3	No	No	Yes	No	No	No
chr1	44028097	44028341	51.3821	23.0119	82415	NM_174969	ST3GAL3	No	No	Yes	No	No	No
chr1	44184841	44185092	831.381	41.1889	263	NM_014652	IPO13	Yes	No	Yes	Yes	Yes	No
chr1	44208027	44208277	573.029	41.1889	87	NM_001039589	DPH2	Yes	No	No	Yes	Yes	No
chr1	44212967	44213212	640.291	41.1889	99	NM_004047	ATP6V0B	Yes	No	Yes	No	No	No
chr1	44213975	44214207	31.7549	23.0119	903	NM_004047	ATP6V0B	No	No	No	No	No	No
chr1	44229763	44229994	58.4322	41.1889	12	NM_152499	CCDC24	Yes	No	No	No	No	No
chr1	44268146	44268392	101.658	41.1889	1451	NM_001024845	SLC6A9	Yes	No	No	No	No	No
chr1	44451542	44451791	535.569	41.1889	45	NM_001034024	DMAP1	Yes	No	Yes	Yes	No	No
chr1	44593536	44593785	640.291	41.1889	135	NM_024066	ERI3	Yes	No	No	No	Yes	No
chr1	44870102	44870344	147.025	41.1889	42462	NM_024587	TMEM53	Yes	No	Yes	No	No	No
chr1	44912675	44912921	45.9412	32.6242	113	NM_024587	TMEM53	Yes	No	Yes	No	No	No
chr1	44935018	44935258	116.864	41.1889	22453	NM_024587	TMEM53	Yes	No	Yes	Yes	No	No
chr1	44959917	44960168	208.803	41.1889	18034	NM_006845	KIF2C	No	No	Yes	No	No	No
chr1	44969169	44969415	81.1162	41.1889	8784	NM_006845	KIF2C	No	No	Yes	No	No	No
chr1	44977865	44978105	299.816	41.1889	91	NM_006845	KIF2C	Yes	No	Yes	Yes	No	No
chr1	45013593	45013841	324.398	41.1889	115	NM_001012	RPS8	No	No	Yes	No	No	No
chr1	45038488	45038734	48.6935	29.2338	11	NM_004073	PLK3	No	No	Yes	No	No	No
chr1	45046007	45046257	66.1495	32.6242	589	NM_001013632	TCTEX1D4	Yes	No	Yes	No	No	No
chr1	45047716	45047951	53.4168	32.6242	1093	NM_001136537	LOC149478	Yes	No	Yes	Yes	No	No
chr1	45052056	45052307	876.298	41.1889	5441	NM_001136537	LOC149478	Yes	No	No	Yes	Yes	No
chr1	45058231	45058482	71.6405	29.0886	11616	NM_001136537	LOC149478	No	No	Yes	Yes	No	No
chr1	45224760	45225003	463.757	41.1889	13	NM_020365	EIF2B3	Yes	No	No	No	No	No
chr1	45249286	45249534	71.8237	41.1889	203	NM_024602	HECTD3	No	No	No	No	No	No
chr1	45250266	45250517	725.553	41.1889	25	NM_000374	UROD	No	No	Yes	No	No	No
chr1	45541731	45541981	74.0434	41.1889	312	NR_024270	LOC400752	Yes	No	Yes	No	No	No
chr1	45578577	45578827	1004.14	41.1889	26	NM_001128425	MUTYH	No	No	Yes	No	Yes	No
chr1	45729472	45729716	67.6972	41.1889	168	NM_007170	TESK2	Yes	No	No	No	No	No
chr1	45738337	45738588	2843.32	41.1889	20	NM_015506	MMACHC	Yes	No	Yes	No	No	No
chr1	45760008	45760259	181.742	41.1889	62	NM_181696	PRDX1	No	No	Yes	No	No	No
chr1	45782145	45782392	252.007	41.1889	6816	NM_153326	AKR1A1	Yes	No	Yes	Yes	No	Yes
chr1	45788818	45789069	150.139	41.1889	141	NM_153326	AKR1A1	Yes	No	Yes	No	No	No
chr1	45823027	45823261	82.7789	41.1889	841	NM_002482	NASP	No	No	Yes	No	No	No
chr1	45925315	45925566	1231.81	41.1889	552	NM_021639	GPBP1L1	No	No	Yes	No	Yes	No
chr1	45988710	45988958	136.128	41.1889	4115	NM_005897	IPP	Yes	No	Yes	No	No	No
chr1	46041677	46041913	35.3317	23.093	76	NM_015112	MAST2	No	No	No	No	No	No
chr1	46371346	46371588	43.4696	41.1889	173	NM_001114172	PIK3R3	No	No	Yes	No	No	No
chr1	46485825	46486072	457.984	41.1889	5	NM_001142548	RAD54L	Yes	No	Yes	No	No	No
chr1	46541607	46541857	603.223	41.1889	108	NM_006369	LRRC41	Yes	No	Yes	Yes	No	No
chr1	46578853	46579104	155.367	41.1889	2	NM_199044	NSUN4	Yes	No	Yes	No	No	No
chr1	46843554	46843782	47.4019	32.6242	1116	NM_001135553	MKNK1	No	Yes	Yes	No	No	No
chr1	46854636	46854879	53.4055	32.2335	392	NM_201403	MOBKL2C	No	No	No	No	No	No
chr1	46957315	46957566	218.497	41.1889	118	NM_014774	KIAA0494	Yes	No	No	No	No	No
chr1	47417438	47417671	83.4756	41.1889	10803	NM_005764	PDZK1IP1	Yes	No	No	No	No	No
chr1	47469909	47470145	46.2159	41.1889	1998	NM_003189	TAL1	No	No	Yes	No	No	No
chr1	47552467	47552718	236.251	41.1889	187	NM_001048166	STIL	Yes	No	Yes	Yes	No	No
chr1	47572418	47572669	793.703	41.1889	488	NM_001136140	CMPK1	No	No	No	No	Yes	No
chr1	47674771	47675018	54.8683	41.1889	619	NM_004474	FOXD2	No	No	Yes	No	No	No
chr1	48465939	48466186	42.2813	23.0119	5119	NM_001011547	SLC5A9	Yes	No	Yes	Yes	No	Yes
chr1	51198460	51198711	1098.4	41.1889	62	NM_007051	FAF1	Yes	No	Yes	Yes	No	Yes
chr1	51206672	51206920	85.7785	41.1889	158	NM_001262	CDKN2C	No	No	Yes	No	No	No
chr1	51217023	51217274	99.8189	41.1889	8919	NM_078626	CDKN2C	No	No	Yes	No	No	No
chr1	51474405	51474655	73.0402	41.1889	2	NM_014372	RNF11	No	No	Yes	No	No	No
chr1	51535223	51535471	67.1959	41.1889	25178	NM_001080494	TTC39A	Yes	No	No	No	No	No
chr1	51807774	51808021	35.3516	41.1889	47454	NM_148906	OSBPL9	No	No	Yes	No	No	No
chr1	51967834	51968079	44.3121	32.6242	124	NM_148904	OSBPL9	No	No	Yes	No	No	No
chr1	52117170	52117421	513.79	41.1889	99	NM_001101662	NRD1	Yes	No	Yes	Yes	No	No
chr1	52271925	52272163	263.195	41.1889	15	NM_138417	KTI12	Yes	No	Yes	Yes	No	No
chr1	52293324	52293575	336.663	41.1889	185	NM_015913	TXNDC12	Yes	No	No	No	No	No
chr1	52380148	52380391	35.3317	23.093	364	NM_007323	ZFYVE9	No	No	Yes	Yes	No	No
chr1	52604286	52604512	123.359	41.1889	52	NM_032449	CC2D1B	Yes	No	Yes	Yes	No	No
chr1	52642714	52642963	299.951	41.1889	32	NM_032864	PRPF38A	Yes	No	No	Yes	No	No
chr1	52662066	52662313	51.3821	38.2204	19383	NM_032864	PRPF38A	No	No	Yes	No	No	No
chr1	52875711	52875955	53.4055	32.2335	4180	NM_001042693	FAM159A	No	No	Yes	No	No	No
chr1	52936459	52936697	46.2159	23.0119	47	NM_023077	C1orf163	No	No	Yes	No	No	No
chr1	53253112	53253358	412.287	41.1889	38	NM_001007100	SCP2	Yes	No	Yes	No	No	No
chr1	53434874	53435125	136.342	41.1889	311	NM_000098	CPT2	Yes	No	Yes	Yes	No	No
chr1	53458741	53458992	213.716	41.1889	10	NM_017887	C1orf123	No	No	Yes	No	No	No
chr1	53476654	53476903	688.389	41.1889	16	NM_002370	MAGOH	Yes	No	Yes	Yes	No	No
chr1	53564331	53564568	61.213	32.6242	1864	NM_004631	LRP8	Yes	No	Yes	No	No	No
chr1	53606365	53606611	35.143	23.0119	40080	NM_033300	LRP8	No	No	Yes	No	No	No
chr1	53823441	53823660	32.5584	23.0119	125891	NM_033067	DMRTB1	No	No	Yes	No	No	No
chr1	54076628	54076879	3233.06	41.1889	9	NM_018087	TMEM48	Yes	No	Yes	No	Yes	No
chr1	54127968	54128188	46.5339	41.1889	38	NM_018982	YIPF1	Yes	No	Yes	Yes	No	No
chr1	54291623	54291874	2848.18	41.1889	50	NM_004872	TMEM59	Yes	No	Yes	Yes	Yes	No
chr1	54438207	54438458	105.448	41.1889	1	NM_001031672	CYB5RL	No	No	Yes	No	No	No
chr1	54523479	54523726	59.468	41.1889	85175	NM_016491	MRPL37	No	No	Yes	No	No	No
chr1	54525713	54525947	48.8468	41.1889	87403	NM_016491	MRPL37	No	No	Yes	No	No	No
chr1	54645905	54646152	62.083	41.1889	1349	NM_001009955	SSBP3	No	No	Yes	No	No	No
chr1	54713288	54713532	35.7707	23.0119	68731	NM_001009955	SSBP3	Yes	No	No	Yes	No	No
chr1	54714565	54714811	53.5628	32.6242	70009	NM_001009955	SSBP3	No	No	Yes	No	No	No
chr1	54715583	54715831	52.8097	36.495	70781	NM_147161	ACOT11	No	No	Yes	No	No	No
chr1	54737836	54738058	92.5176	41.1889	48541	NM_147161	ACOT11	No	No	Yes	Yes	No	No
chr1	54842843	54843094	100.299	41.1889	18819	NM_176782	FAM151A	Yes	No	Yes	Yes	No	Yes
chr1	54910402	54910639	50.5251	41.1889	30489	NM_001039464	C1orf175	No	No	No	No	No	No
chr1	54953989	54954237	328.834	41.1889	3	NM_004623	TTC4	Yes	No	Yes	Yes	No	No
chr1	55002795	55003046	541.025	41.1889	146	NM_152268	PARS2	Yes	No	No	No	Yes	No
chr1	55453614	55453864	88.7594	41.1889	390	NM_015306	USP24	Yes	No	Yes	Yes	No	No
chr1	55455882	55456098	32.0182	28.0839	2641	NM_015306	USP24	No	No	No	No	No	No
chr1	57545779	57545959	97.3869	41.1889	341594	NM_000066	C8B	No	No	Yes	No	No	No
chr1	58562880	58563123	51.3821	38.2204	74203	NM_021080	DAB1	No	No	Yes	No	No	No
chr1	58784922	58785167	76.8249	41.1889	11	NM_145243	OMA1	Yes	No	No	Yes	No	No
chr1	58938174	58938415	76.9764	41.1889	40	NM_001085487	MYSM1	Yes	No	Yes	No	No	No
chr1	58993192	58993438	94.0733	41.1889	29057	NM_002228	JUN	No	No	Yes	No	No	No
chr1	59022318	59022559	76.4642	41.1889	66	NM_002228	JUN	No	No	Yes	No	No	No
chr1	59054603	59054834	82.7789	41.1889	32346	NM_002228	JUN	Yes	No	Yes	Yes	No	No
chr1	59096530	59096778	46.2159	32.2335	74282	NM_002228	JUN	No	No	Yes	Yes	No	No
chr1	59179999	59180250	62.1477	41.1889	157752	NM_002228	JUN	Yes	No	Yes	Yes	No	No
chr1	59258660	59258908	44.5592	23.093	236412	NM_002228	JUN	No	No	No	No	No	No
chr1	59267619	59267852	24.8997	23.093	245363	NM_002228	JUN	No	No	Yes	No	No	No
chr1	59301986	59302237	44.5592	23.093	233101	NM_001113411	FGGY	Yes	No	No	No	No	No
chr1	59535095	59535310	48.6935	29.2338	10	NM_001113411	FGGY	No	No	Yes	No	No	Yes
chr1	59808730	59808981	35.143	23.0119	244265	NM_015888	HOOK1	No	No	No	No	No	No
chr1	61315240	61315490	131.472	41.1889	5202	NM_005595	NFIA	No	No	Yes	No	No	No
chr1	61316168	61316419	129.15	41.1889	4274	NM_005595	NFIA	Yes	No	No	Yes	No	No
chr1	61318166	61318375	53.4055	41.1889	2297	NM_005595	NFIA	No	No	Yes	No	No	No
chr1	61963261	61963509	335.784	41.1889	297	NM_032027	TM2D1	Yes	No	Yes	Yes	No	No
chr1	62510448	62510685	52.3799	32.6242	47104	NM_181712	KANK4	Yes	No	Yes	Yes	No	Yes
chr1	62674966	62675217	329.152	41.1889	121	NM_003368	USP1	No	No	Yes	No	No	No
chr1	62925665	62925890	46.2159	32.2335	779	NM_033407	DOCK7	No	No	Yes	No	No	No
chr1	62926727	62926972	39.8054	29.2338	293	NM_033407	DOCK7	No	No	Yes	No	No	No
chr1	63022060	63022311	1882.7	41.1889	205	NM_032852	ATG4C	Yes	No	Yes	Yes	No	No
chr1	63605766	63605999	62.5824	41.1889	34	NM_013339	ALG6	No	No	No	No	No	No
chr1	63761476	63761727	483.599	41.1889	1	NM_032437	EFCAB7	Yes	No	Yes	No	No	No
chr1	63831917	63832155	37.7186	23.0119	502	NM_002633	PGM1	No	No	Yes	Yes	No	No
chr1	64483797	64484023	35.3317	23.093	41833	NM_152489	UBE2U	Yes	No	No	No	No	No
chr1	64783518	64783703	35.7707	32.2335	74547	NM_020925	CACHD1	No	No	No	No	No	No
chr1	65115551	65115802	70.1845	41.1889	89098	NM_002227	JAK1	No	Yes	Yes	No	No	No
chr1	65200603	65200841	63.6414	41.1889	4052	NM_002227	JAK1	No	No	Yes	No	No	No
chr1	65204664	65204908	58.4322	41.1889	12	NM_002227	JAK1	Yes	No	Yes	Yes	No	No
chr1	65306035	65306268	41.9451	28.0839	79668	NM_203464	AK3L1	No	No	No	No	No	No
chr1	65306995	65307221	35.3317	23.093	78711	NM_203464	AK3L1	No	No	No	No	No	No
chr1	65658900	65659138	41.9451	28.0839	113	NM_017526	LEPROT	Yes	No	No	Yes	No	No
chr1	66514468	66514716	32.0182	28.0839	55788	NM_001037339	PDE4B	No	No	No	No	No	No
chr1	67163315	67163566	220.289	41.1889	211	NM_001077703	MIER1	Yes	No	Yes	Yes	No	No
chr1	67168537	67168762	48.6935	29.2338	136	NM_001077704	MIER1	No	No	No	No	No	No
chr1	67292299	67292547	59.2414	41.1889	108	NM_015139	SLC35D1	No	No	No	No	No	No
chr1	67503257	67503502	44.5592	32.6242	42255	NM_001559	IL12RB2	Yes	No	Yes	No	No	No
chr1	67575169	67575420	99.525	41.1889	29660	NM_001559	IL12RB2	No	No	Yes	No	No	No
chr1	67668669	67668919	1143.74	41.1889	84	NM_001018067	SERBP1	Yes	No	Yes	Yes	Yes	No
chr1	67923155	67923404	37.7186	32.6242	191	NM_001924	GADD45A	No	No	No	No	No	No
chr1	70443825	70444074	730.318	41.1889	3	NM_004768	SFRS11	No	No	Yes	No	No	No
chr1	70459567	70459814	166.026	41.1889	15738	NM_004768	SFRS11	No	No	Yes	No	No	No
chr1	70592946	70593194	159.039	41.1889	10	NM_001031693	HHLA3	Yes	No	Yes	No	No	No
chr1	70649233	70649484	78.3702	41.1889	184	NM_153742	CTH	No	No	Yes	No	No	No
chr1	71319350	71319601	619.211	41.1889	143	NM_005455	ZRANB2	Yes	No	Yes	Yes	No	No
chr1	72521838	72522044	50.5251	32.6242	1077	NM_173808	NEGR1	No	No	No	No	No	No
chr1	74436522	74436758	147.025	41.1889	106	NM_001112808	TNNI3K	Yes	No	Yes	No	No	No
chr1	74971350	74971601	468.192	41.1889	48	NM_138467	TYW3	Yes	No	Yes	Yes	No	No
chr1	75962836	75963046	63.6414	41.1889	311	NM_001127328	ACADM	Yes	No	Yes	No	No	No
chr1	76024370	76024621	232.59	41.1889	22	NM_004582	RABGGTB	No	No	Yes	No	No	No
chr1	76506097	76506337	46.2159	23.0119	193226	NM_152996	ST6GALNAC3	No	No	Yes	No	No	No
chr1	77457563	77457814	187.168	41.1889	31	NM_005482	PIGK	No	No	No	No	No	No
chr1	77920968	77921218	249.531	41.1889	163	NM_015534	ZZZ3	No	No	No	No	No	No
chr1	77997866	77998115	91.4741	41.1889	134	NM_015017	USP33	Yes	No	Yes	Yes	No	No
chr1	78017763	78018007	1025.94	41.1889	11	NM_198549	FAM73A	Yes	No	No	Yes	No	Yes
chr1	78217264	78217515	304.798	41.1889	25	NM_003902	FUBP1	No	No	Yes	No	No	No
chr1	78242938	78243183	32.383	32.6242	163	NM_007034	DNAJB4	No	No	Yes	No	No	No
chr1	84315993	84316215	57.9848	41.1889	228	NM_207578	PRKACB	Yes	No	No	Yes	No	No
chr1	84382459	84382701	67.8617	41.1889	41	NM_182948	PRKACB	No	No	No	No	No	No
chr1	84536613	84536859	291.164	41.1889	100	NM_001010971	SAMD13	Yes	No	No	No	Yes	No
chr1	84539614	84539854	72.5111	41.1889	142	NM_001134663	SAMD13	No	No	Yes	No	No	No
chr1	84717391	84717642	509.826	41.1889	9	NM_025065	BXDC5	Yes	No	No	Yes	No	No
chr1	84812205	84812447	32.0182	28.0839	424	NM_004388	CTBS	No	No	No	No	No	No
chr1	84928868	84929091	35.3317	23.093	212	NM_014021	SSX2IP	No	No	Yes	No	No	No
chr1	85020841	85021079	41.9451	41.1889	92193	NM_014021	SSX2IP	No	No	Yes	No	No	No
chr1	85168767	85168985	35.3317	23.093	37393	NM_012152	LPAR3	No	No	No	No	No	No
chr1	85183460	85183687	92.5176	41.1889	51810	NM_153259	MCOLN2	No	No	No	No	No	No
chr1	85439322	85439564	48.6935	29.2338	128	NM_032184	SYDE2	No	No	No	No	No	No
chr1	85497801	85498052	141.179	41.1889	16	NM_198077	C1orf52	Yes	No	No	Yes	No	No
chr1	85514695	85514946	199.385	41.1889	1350	NM_003921	BCL10	Yes	No	No	Yes	No	No
chr1	85536619	85536869	28.3418	23.0119	20574	NM_003921	BCL10	No	No	Yes	No	No	No
chr1	85946595	85946837	711.325	41.1889	28	NM_017953	ZNHIT6	Yes	No	Yes	No	No	No
chr1	86634139	86634381	63.6414	38.2204	330	NM_020729	ODF2L	No	No	Yes	No	No	No
chr1	86942647	86942898	57.9848	32.6242	72	NM_016009	SH3GLB1	No	No	Yes	No	No	Yes
chr1	87152446	87152697	342.765	41.1889	123	NM_004261	38609	No	No	Yes	No	No	No
chr1	87153783	87154024	46.2159	23.0119	981	NM_001134492	HS2ST1	No	No	No	No	No	No
chr1	87573503	87573670	53.5628	32.6242	6848	NM_006769	LMO4	Yes	No	No	Yes	No	No
chr1	87642716	87642960	46.2159	23.0119	76100	NM_006769	LMO4	No	No	No	No	No	No
chr1	88922401	88922648	352.099	41.1889	15	NM_006256	PKN2	No	No	No	No	No	No
chr1	89127089	89127336	58.1819	41.1889	2676	NM_001514	GTF2B	No	No	No	No	No	No
chr1	89129725	89129975	702.513	41.1889	38	NM_001514	GTF2B	Yes	No	Yes	Yes	No	No
chr1	89231124	89231354	116.213	41.1889	136	NM_001008662	CCBL2	Yes	No	No	No	No	No
chr1	89497915	89498156	161.271	41.1889	13096	NM_001134486	GBP5	No	Yes	Yes	No	No	No
chr1	89870560	89870792	44.3121	32.6242	555	NM_032270	LRRC8C	No	No	Yes	No	No	No
chr1	89995828	89996063	161.829	41.1889	63215	NM_001134479	LRRC8D	Yes	No	Yes	Yes	No	Yes
chr1	90042812	90043060	32.5584	23.0119	16224	NM_001134479	LRRC8D	No	No	No	No	No	No
chr1	90059724	90059972	126.603	41.1889	219	NM_018103	LRRC8D	Yes	No	Yes	No	No	Yes
chr1	90081521	90081765	102.256	41.1889	21576	NM_018103	LRRC8D	Yes	No	Yes	Yes	No	No
chr1	90195347	90195597	53.5628	32.6242	37640	NR_002830	LOC492303	No	Yes	Yes	No	No	No
chr1	90232900	90233143	62.1477	41.1889	91	NR_002830	LOC492303	No	No	Yes	No	No	No
chr1	91260257	91260506	110.344	41.1889	123	NM_032186	ZNF644	Yes	No	Yes	No	No	No
chr1	91625548	91625799	37.3251	29.0886	17340	NM_001017975	HFM1	No	No	No	No	No	Yes
chr1	91738988	91739237	97.3403	41.1889	121	NM_003503	CDC7	No	No	Yes	No	No	No
chr1	91786514	91786760	47.4019	23.093	47385	NM_001134420	CDC7	No	No	Yes	No	No	No
chr1	91787276	91787522	57.9848	41.1889	48147	NM_001134420	CDC7	No	No	No	No	No	No
chr1	92030207	92030450	48.6634	23.0119	94046	NM_003243	TGFBR3	No	No	No	No	No	No
chr1	92042822	92043061	108.663	41.1889	81433	NM_003243	TGFBR3	No	Yes	Yes	No	No	No
chr1	92110839	92111044	37.7186	32.6242	13433	NM_003243	TGFBR3	No	Yes	Yes	No	No	No
chr1	92186677	92186917	67.1959	41.1889	718	NM_207189	BRDT	No	No	Yes	No	No	No
chr1	92318157	92318340	57.9848	41.1889	232	NM_183242	BTBD8	Yes	No	Yes	Yes	No	No
chr1	92536999	92537247	76.4642	41.1889	30	NM_053274	GLMN	No	No	Yes	No	No	No
chr1	92648933	92649184	111.93	41.1889	72885	NM_001127215	GFI1	No	No	Yes	Yes	No	Yes
chr1	92714465	92714711	106.041	41.1889	7355	NM_001127215	GFI1	Yes	No	Yes	No	No	Yes
chr1	92724007	92724257	55.4055	41.1889	83	NM_001127216	GFI1	No	No	Yes	No	No	No
chr1	93070005	93070256	637.884	41.1889	51	NM_000969	RPL5	No	No	Yes	No	No	No
chr1	93115579	93115822	21.4797	29.2338	36837	NR_002444	SNORA66	No	No	No	No	No	No
chr1	93121021	93121259	42.2813	29.0886	42277	NR_002444	SNORA66	Yes	No	No	No	No	No
chr1	93198744	93198989	46.2159	32.2335	800	NM_001006605	FAM69A	No	No	Yes	No	No	No
chr1	93199766	93199959	48.6935	29.2338	196	NM_001006605	FAM69A	No	No	Yes	Yes	No	No
chr1	93200671	93200891	37.7186	23.0119	1115	NM_001006605	FAM69A	No	No	No	No	No	No
chr1	93203106	93203355	82.7187	41.1889	3564	NM_001006605	FAM69A	Yes	No	Yes	No	No	No
chr1	93267528	93267770	61.7565	41.1889	49730	NM_007358	MTF2	Yes	Yes	Yes	No	No	No
chr1	93317234	93317485	492.721	41.1889	20	NM_007358	MTF2	Yes	No	Yes	No	No	No
chr1	93418587	93418837	640.291	41.1889	121	NM_016040	TMED5	Yes	No	No	No	Yes	No
chr1	93583927	93584177	449.281	41.1889	13	NM_001938	DR1	Yes	No	Yes	Yes	No	No
chr1	94084657	94084896	32.5584	23.0119	32553	NM_014597	DNTTIP2	No	No	Yes	Yes	No	No
chr1	94085617	94085861	110.344	41.1889	31590	NM_014597	DNTTIP2	No	No	Yes	No	No	No
chr1	94117191	94117442	724.834	41.1889	13	NM_014597	DNTTIP2	Yes	No	No	No	No	No
chr1	94146916	94147113	53.5628	32.6242	585	NM_002061	GCLM	No	No	No	No	No	No
chr1	94147638	94147880	53.5628	32.6242	160	NM_002061	GCLM	No	No	Yes	No	No	No
chr1	94623172	94623421	87.0871	41.1889	33224	NM_001122674	ABCD3	No	No	No	No	No	Yes
chr1	94656209	94656441	57.9848	32.6242	195	NM_001122674	ABCD3	No	No	Yes	No	No	No
chr1	95310866	95311117	1092.15	41.1889	103	NM_144988	ALG14	Yes	No	No	Yes	No	No
chr1	95472253	95472502	128.083	41.1889	79	NM_015485	RWDD3	Yes	No	No	Yes	No	No
chr1	96959683	96959923	81.1162	41.1889	41	NM_021190	PTBP2	No	No	Yes	No	No	No
chr1	98150030	98150279	69.7401	41.1889	9048	NM_000110	DPYD	No	No	Yes	No	No	No
chr1	98159211	98159430	43.8241	23.093	118	NM_000110	DPYD	No	No	No	No	No	No
chr1	99109705	99109956	93.0402	41.1889	133206	NM_001037317	PAP2D	No	No	Yes	No	No	No
chr1	100004606	100004852	49.1548	41.1889	793	NM_001013660	FRRS1	Yes	No	No	Yes	No	No
chr1	100088036	100088275	58.4322	41.1889	72	NM_000642	AGL	Yes	No	Yes	Yes	No	No
chr1	100207999	100208246	139.178	41.1889	5	NM_012243	SLC35A3	Yes	No	No	Yes	No	No
chr1	100276337	100276581	54.8683	41.1889	83	NM_033055	HIAT1	Yes	No	Yes	No	No	No
chr1	100371061	100371312	1933.5	41.1889	88	NM_194292	SASS6	Yes	No	Yes	Yes	No	No
chr1	100487878	100488127	137.843	41.1889	6	NM_001918	DBT	Yes	No	Yes	No	No	No
chr1	100504225	100504471	241.891	41.1889	47	NM_003729	RTCD1	Yes	No	Yes	No	No	No
chr1	100589342	100589590	41.9451	41.1889	1144	NM_033313	CDC14A	No	No	No	No	No	No
chr1	100638489	100638737	70.1845	41.1889	48003	NM_033313	CDC14A	Yes	No	No	No	No	No
chr1	100769135	100769373	61.0727	41.1889	7061	NM_022049	GPR88	No	No	Yes	No	No	No
chr1	101132906	101133152	154.285	41.1889	24	NM_001033025	EXTL2	No	No	No	Yes	No	Yes
chr1	101263826	101264075	344.943	41.1889	1	NM_015958	DPH5	No	No	Yes	No	No	No
chr1	101350243	101350485	82.4659	41.1889	86415	NM_015958	DPH5	Yes	Yes	Yes	No	No	No
chr1	101366502	101366753	111.794	41.1889	102678	NM_015958	DPH5	Yes	Yes	Yes	Yes	No	No
chr1	101417298	101417525	74.2503	41.1889	57481	NM_001400	S1PR1	No	No	No	Yes	No	Yes
chr1	101474973	101475223	44.3121	32.6242	206	NM_001400	S1PR1	No	No	No	No	No	No
chr1	101500973	101501221	24.8997	23.093	26205	NM_001400	S1PR1	No	No	Yes	No	No	No
chr1	101547803	101548044	109.183	41.1889	73031	NM_001400	S1PR1	No	Yes	No	No	No	No
chr1	101549728	101549968	64.0399	41.1889	74956	NM_001400	S1PR1	Yes	Yes	Yes	No	No	No
chr1	101692075	101692307	72.5111	41.1889	217299	NM_001400	S1PR1	No	No	Yes	Yes	No	Yes
chr1	103840960	103841210	213.732	41.1889	80	NM_017619	RNPC3	No	No	No	No	No	No
chr1	107400633	107400883	816.188	41.1889	173	NM_018137	PRMT6	Yes	No	No	Yes	Yes	Yes
chr1	108130121	108130353	32.5584	23.0119	97589	NM_001079874	VAV3	No	No	No	No	No	No
chr1	108184950	108185182	62.5824	41.1889	124001	NM_006113	VAV3	No	No	Yes	No	No	No
chr1	108241688	108241934	61.213	41.1889	67256	NM_006113	VAV3	No	No	Yes	Yes	No	No
chr1	108308039	108308272	73.0402	41.1889	912	NM_006113	VAV3	No	No	Yes	No	No	No
chr1	108309824	108310070	55.4055	41.1889	880	NM_006113	VAV3	No	No	Yes	No	No	No
chr1	108395040	108395291	55.4055	41.1889	86098	NM_006113	VAV3	No	No	Yes	Yes	No	No
chr1	108422302	108422548	47.4019	32.6242	113358	NM_006113	VAV3	No	No	No	No	No	No
chr1	108423833	108424077	154.56	41.1889	112930	NM_213651	SLC25A24	Yes	No	Yes	No	No	No
chr1	108544727	108544963	43.8241	23.093	349	NM_013386	SLC25A24	No	No	No	No	No	No
chr1	108903941	108904182	58.1819	41.1889	432	NM_001010883	FAM102B	No	No	Yes	Yes	No	Yes
chr1	108905830	108906079	39.5904	32.6242	1461	NM_001010883	FAM102B	No	No	No	No	No	No
chr1	108989144	108989395	54.2553	41.1889	15997	NM_001102592	C1orf59	No	No	Yes	No	No	No
chr1	108990974	108991221	48.8206	36.495	14169	NM_001102592	C1orf59	No	No	No	No	No	No
chr1	109005163	109005413	140.87	41.1889	22	NM_001102592	C1orf59	No	No	Yes	No	No	No
chr1	109036331	109036579	478.945	41.1889	1	NM_018061	PRPF38B	Yes	No	Yes	No	No	No
chr1	109047605	109047855	69.7401	41.1889	11276	NM_018061	PRPF38B	No	No	Yes	Yes	No	No
chr1	109090625	109090870	122.416	41.1889	60	NM_007269	STXBP3	Yes	No	Yes	No	No	No
chr1	109221116	109221362	44.3121	32.6242	114	NM_013296	GPSM2	No	No	No	No	No	No
chr1	109307408	109307647	50.5251	32.6242	106	NM_015127	CLCC1	Yes	No	No	No	No	No
chr1	109386044	109386283	87.6482	41.1889	209	NM_001142550	WDR47	No	No	No	No	No	No
chr1	109420045	109420296	445.891	41.1889	24	NM_005645	TAF13	Yes	No	Yes	Yes	No	No
chr1	109434769	109435014	573.029	41.1889	34	NM_020141	TMEM167B	Yes	No	Yes	No	No	No
chr1	109444122	109444371	1002.24	41.1889	91	NR_003023	SCARNA2	Yes	No	Yes	Yes	No	No
chr1	109456914	109457149	41.9451	28.0839	970	NM_001122961	C1orf194	No	No	No	No	No	No
chr1	109557995	109558235	63.5662	41.1889	53	NM_006513	SARS	Yes	No	Yes	Yes	No	No
chr1	109593211	109593449	57.9848	32.6242	833	NM_001408	CELSR2	No	No	No	No	No	No
chr1	109627299	109627540	88.7594	41.1889	126	NM_032636	PSRC1	Yes	No	Yes	Yes	No	No
chr1	109770624	109770875	344.291	41.1889	190	NM_002790	PSMA5	Yes	No	Yes	Yes	No	No
chr1	109827737	109827985	281.474	41.1889	222	NM_153340	ATXN7L2	No	No	No	No	Yes	No
chr1	109838099	109838347	200.166	41.1889	0	NM_001134403	CYB561D1	No	No	Yes	No	No	No
chr1	109846172	109846406	39.8054	29.2338	7569	NM_020703	AMIGO1	No	No	Yes	No	No	No
chr1	109876462	109876695	63.6414	41.1889	7438	NM_031936	GPR61	No	No	No	Yes	No	No
chr1	109890466	109890711	42.2813	38.2204	2120	NM_006496	GNAI3	Yes	No	No	No	No	Yes
chr1	109892577	109892825	293.277	41.1889	7	NM_006496	GNAI3	Yes	No	Yes	Yes	No	No
chr1	109963705	109963954	77.9095	41.1889	152	NM_139156	AMPD2	No	No	No	No	No	No
chr1	109965154	109965395	68.8824	41.1889	476	NM_004037	AMPD2	Yes	No	No	Yes	No	Yes
chr1	109987531	109987762	35.3317	23.093	12574	NR_024538	GSTM4	No	No	No	No	No	No
chr1	110000182	110000427	73.0402	41.1889	84	NR_024538	GSTM4	Yes	No	Yes	No	No	No
chr1	110135014	110135258	119.091	41.1889	27050	NM_024526	EPS8L3	Yes	No	Yes	No	No	No
chr1	110146388	110146634	68.8824	41.1889	38425	NM_024526	EPS8L3	No	Yes	Yes	No	No	No
chr1	110328789	110329039	362.519	41.1889	84	NM_006621	AHCYL1	Yes	No	Yes	No	No	No
chr1	110378528	110378776	1414.04	41.1889	111	NM_033088	FAM40A	Yes	No	No	No	No	No
chr1	110551968	110552202	74.0434	41.1889	3502	NM_153763	KCNC4	No	No	No	No	No	No
chr1	110554077	110554327	43.8241	23.093	1385	NM_153763	KCNC4	Yes	No	No	Yes	No	No
chr1	110682909	110683156	170.939	41.1889	435	NM_022768	RBM15	No	No	No	No	No	No
chr1	110751756	110752007	618.375	41.1889	187	NM_006402	HBXIP	Yes	No	Yes	Yes	No	No
chr1	110975557	110975799	141.179	41.1889	25811	NM_004974	KCNA2	No	No	Yes	No	No	Yes
chr1	111127622	111127858	28.2911	23.0119	87603	NM_001040033	CD53	No	No	No	No	No	No
chr1	111131408	111131646	127.103	41.1889	83816	NM_001040033	CD53	No	Yes	Yes	No	No	No
chr1	111217137	111217388	63.5662	41.1889	18	NM_000560	CD53	Yes	No	No	Yes	No	No
chr1	111219441	111219683	43.4696	29.0886	2318	NM_000560	CD53	No	No	Yes	No	No	No
chr1	111308249	111308490	310.172	41.1889	281	NM_018372	C1orf103	Yes	No	Yes	No	No	No
chr1	111484293	111484544	186.081	41.1889	58	NM_178454	TMEM77	No	No	Yes	No	No	No
chr1	111548084	111548326	77.9095	41.1889	3402	NM_024901	DENND2D	No	No	Yes	No	No	No
chr1	111559995	111560242	72.8382	41.1889	11685	NM_001025197	CHI3L2	No	Yes	Yes	No	No	No
chr1	111565901	111566152	208.814	41.1889	5777	NM_001025197	CHI3L2	Yes	Yes	Yes	No	No	No
chr1	111664665	111664906	35.7707	23.0119	25932	NM_181643	C1orf88	No	No	Yes	Yes	No	Yes
chr1	111793370	111793619	567.96	41.1889	142	NM_024102	WDR77	Yes	No	No	No	No	No
chr1	111815281	111815531	45.1935	29.0886	2720	NM_174896	C1orf162	Yes	No	No	Yes	No	Yes
chr1	111821180	111821430	68.1708	41.1889	3179	NM_174896	C1orf162	No	No	Yes	No	No	No
chr1	111851726	111851977	46.5339	38.2204	3586	NM_020683	ADORA3	Yes	No	Yes	No	No	No
chr1	111860332	111860572	35.7707	23.0119	12187	NM_020683	ADORA3	No	No	No	No	No	No
chr1	111948136	111948386	45.1693	28.0839	15666	NM_002884	RAP1A	No	No	Yes	Yes	No	Yes
chr1	112099874	112100110	240.842	41.1889	51	NM_198926	C1orf183	No	No	Yes	No	No	No
chr1	112688934	112689181	45.5503	36.495	51265	NM_018704	CTTNBP2NL	No	No	Yes	No	No	No
chr1	112852666	112852911	32.0182	28.0839	104	NM_024494	WNT2B	No	No	No	No	No	No
chr1	112963751	112964002	376.966	41.1889	279	NM_006135	CAPZA1	Yes	No	Yes	No	No	No
chr1	113049219	113049469	132.308	41.1889	1856	NM_001042679	RHOC	No	No	Yes	Yes	No	No
chr1	113051432	113051654	53.5628	32.6242	4	NM_175744	RHOC	No	No	No	No	No	No
chr1	113062867	113063116	32.5584	23.0119	1720	NM_001004440	FAM19A3	Yes	No	No	No	No	No
chr1	113300544	113300783	43.4696	41.1889	166	NM_003051	SLC16A1	No	No	No	No	No	No
chr1	113417192	113417442	142.283	41.1889	36	NM_014813	LRIG2	No	No	Yes	No	No	No
chr1	114127776	114128022	52.8097	41.1889	24600	NM_006608	PHTF1	No	Yes	No	No	No	Yes
chr1	114136695	114136943	24.8997	23.093	19773	NM_018364	RSBN1	No	No	No	No	No	No
chr1	114156487	114156738	1216.02	41.1889	20	NM_018364	RSBN1	Yes	No	Yes	Yes	Yes	No
chr1	114215720	114215969	62.7866	41.1889	5	NM_012411	PTPN22	No	No	Yes	No	No	No
chr1	114249239	114249488	269.087	41.1889	100	NM_006594	AP4B1	Yes	No	Yes	No	No	No
chr1	114273582	114273831	505.873	41.1889	188	NM_152696	HIPK1	Yes	No	Yes	Yes	No	No
chr1	114284791	114285033	41.9451	41.1889	10377	NM_198269	HIPK1	No	Yes	Yes	No	No	No
chr1	114290340	114290579	45.1693	32.6242	4830	NM_198269	HIPK1	No	No	Yes	No	No	No
chr1	114674731	114674972	45.9412	32.6242	176857	NM_205848	SYT6	No	No	Yes	No	No	No
chr1	114685499	114685742	57.224	29.0886	169683	NM_015906	TRIM33	No	Yes	Yes	No	No	No
chr1	114686520	114686769	54.2553	36.495	168659	NM_015906	TRIM33	No	No	Yes	No	No	Yes
chr1	114812324	114812544	48.6634	41.1889	42869	NM_015906	TRIM33	No	No	No	No	No	Yes
chr1	114855374	114855614	149.733	41.1889	191	NM_015906	TRIM33	Yes	No	Yes	No	No	No
chr1	114925747	114925998	1113.07	41.1889	85	NM_005872	BCAS2	Yes	No	No	No	No	No
chr1	115060801	115061050	272.213	41.1889	112	NM_002524	NRAS	Yes	No	No	Yes	No	No
chr1	115101659	115101910	693.202	41.1889	362	NM_007158	CSDE1	Yes	No	Yes	No	Yes	No
chr1	115124708	115124949	436.481	41.1889	2	NM_001102396	SIKE	Yes	No	Yes	No	No	No
chr1	115406914	115407163	74.2503	41.1889	26599	NM_005725	TSPAN2	No	Yes	Yes	No	No	Yes
chr1	115443464	115443709	41.8264	41.1889	9949	NM_005725	TSPAN2	No	No	Yes	No	No	No
chr1	115482989	115483236	48.6935	29.2338	49475	NM_005725	TSPAN2	No	No	Yes	No	No	No
chr1	115985974	115986217	43.8241	23.093	1	NM_138959	VANGL1	Yes	No	Yes	Yes	No	Yes
chr1	116483173	116483424	106.041	41.1889	27400	NM_152367	C1orf161	Yes	No	No	No	No	Yes
chr1	116496270	116496488	40.5025	23.0119	40481	NM_152367	C1orf161	No	No	Yes	No	No	No
chr1	116670145	116670384	132.308	41.1889	47094	NM_000701	ATP1A1	No	Yes	Yes	No	No	Yes
chr1	116762557	116762808	372.004	41.1889	21	NR_024126	C1orf203	No	No	Yes	No	No	No
chr1	116829423	116829649	16.3385	29.2338	66809	NR_024125	C1orf203	No	No	No	No	No	No
chr1	116843400	116843638	37.7186	32.6242	71606	NM_001779	CD58	No	No	No	No	No	No
chr1	116848679	116848891	84.4993	41.1889	66340	NM_001779	CD58	No	No	Yes	No	No	No
chr1	116859331	116859558	49.1548	41.1889	55681	NM_001779	CD58	No	No	Yes	No	No	No
chr1	116914486	116914729	35.143	23.0119	518	NM_001779	CD58	No	No	No	No	No	No
chr1	117113855	117114103	124.638	41.1889	15371	NM_001767	CD2	No	Yes	Yes	No	No	No
chr1	117160548	117160798	145.629	41.1889	62065	NM_001767	CD2	Yes	No	Yes	No	No	No
chr1	117330516	117330762	41.9451	28.0839	15265	NM_004258	IGSF2	No	No	Yes	No	No	No
chr1	117331386	117331631	57.224	41.1889	14396	NM_004258	IGSF2	No	No	Yes	No	No	No
chr1	117393222	117393455	31.7549	23.0119	11133	NM_003594	TTF2	No	No	Yes	No	No	No
chr1	117404055	117404306	85.9595	41.1889	291	NM_003594	TTF2	Yes	No	Yes	No	No	No
chr1	117711257	117711473	73.0402	41.1889	242	NM_006699	MAN1A2	Yes	No	No	No	No	No
chr1	117959483	117959715	36.4997	28.0839	9473	NM_017709	FAM46C	No	No	Yes	No	No	No
chr1	118000544	118000793	97.3869	41.1889	50542	NM_017709	FAM46C	No	Yes	Yes	No	No	No
chr1	118002962	118003212	76.0469	41.1889	52961	NM_017709	FAM46C	No	Yes	Yes	No	No	No
chr1	118273732	118273975	321.377	41.1889	29	NM_017686	GDAP2	Yes	No	Yes	Yes	No	No
chr1	119484376	119484626	234.418	41.1889	316	NM_015836	WARS2	No	No	No	No	No	No
chr1	120425654	120425859	44.5592	23.093	11958	NM_024408	NOTCH2	No	No	Yes	No	No	No
chr1	120959872	120960118	56.511	41.1889	2437	NR_003955	LOC647121	No	No	Yes	No	No	Yes
chr1	120962363	120962613	73.0402	41.1889	56	NR_003955	LOC647121	No	No	Yes	No	No	No
chr1	120994901	120995137	35.7707	23.0119	32587	NR_003955	LOC647121	No	No	Yes	No	No	No
chr1	143247568	143247802	31.6774	23.093	14360	NR_024584	LOC728875	No	No	Yes	No	No	No
chr1	143643395	143643640	644.651	41.1889	129	NM_001002811	PDE4DIP	Yes	No	Yes	Yes	Yes	No
chr1	143646802	143647039	90.1305	41.1889	3532	NM_001002811	PDE4DIP	No	No	Yes	No	No	No
chr1	143648414	143648664	28.2369	28.0839	5151	NM_001002811	PDE4DIP	No	No	Yes	No	No	No
chr1	143807612	143807862	1012.54	41.1889	26	NM_004892	SEC22B	Yes	No	Yes	Yes	No	No
chr1	143841237	143841488	41.9451	28.0839	33599	NM_004892	SEC22B	No	No	No	No	No	No
chr1	144094148	144094396	109.623	41.1889	30275	NM_213653	HFE2	No	No	Yes	No	No	No
chr1	144106811	144107057	105.993	41.1889	17613	NM_213653	HFE2	No	No	No	No	No	No
chr1	144108237	144108486	76.0469	41.1889	16186	NM_213653	HFE2	No	No	Yes	No	No	No
chr1	144110579	144110788	90.4503	41.1889	13864	NM_213653	HFE2	No	No	Yes	No	No	No
chr1	144148888	144149119	84.883	41.1889	815	NM_006472	TXNIP	No	No	Yes	No	No	No
chr1	144166707	144166956	43.4696	23.0119	14912	NM_032305	POLR3GL	No	No	Yes	No	No	No
chr1	144181645	144181885	76.0469	41.1889	22	NM_032305	POLR3GL	Yes	No	Yes	No	No	No
chr1	144218813	144219064	666.116	41.1889	56	NM_005105	RBM8A	Yes	No	No	Yes	No	No
chr1	144227569	144227820	172.563	41.1889	45	NM_003846	PEX11B	Yes	No	No	No	No	No
chr1	144322205	144322455	200.416	41.1889	62	NM_014455	RNF115	Yes	No	Yes	Yes	No	No
chr1	145110669	145110917	131.628	41.1889	41	NM_005399	PRKAB2	No	No	Yes	No	No	No
chr1	145181269	145181515	74.0434	41.1889	478	NM_004284	CHD1L	No	No	No	No	No	No
chr1	145479452	145479669	56.9944	41.1889	245	NM_004326	BCL9	No	No	Yes	No	No	No
chr1	145556638	145556883	78.3702	41.1889	52497	NM_016361	ACP6	No	No	Yes	No	No	No
chr1	145586748	145586953	68.1708	41.1889	22407	NM_016361	ACP6	No	No	No	No	No	No
chr1	145609247	145609496	647.399	41.1889	114	NM_016361	ACP6	Yes	No	Yes	No	Yes	No
chr1	145701392	145701627	29.4282	23.093	2172	NM_181703	GJA5	No	No	No	No	No	No
chr1	146460714	146460956	33.5434	29.2338	31636	NM_015383	NBPF14	No	No	No	No	No	No
chr1	147490469	147490713	86.213	41.1889	145326	NM_001128589	FCGR1C	No	No	No	No	No	No
chr1	148088008	148088245	41.9451	41.1889	1125	NM_001040874	HIST2H2AA4	No	No	No	No	No	No
chr1	148124071	148124302	29.4282	23.093	669	NM_003528	HIST2H2BE	No	No	No	No	No	No
chr1	148124703	148124947	44.5592	32.6242	30	NM_003528	HIST2H2BE	No	No	No	No	No	No
chr1	148126085	148126334	52.81	41.1889	120	NM_175065	HIST2H2AB	Yes	No	No	No	No	No
chr1	148137567	148137818	1640.78	41.1889	86	NM_016074	BOLA1	Yes	No	Yes	No	Yes	No
chr1	148166214	148166464	556.098	41.1889	14	NM_005850	SF3B4	Yes	No	Yes	Yes	No	No
chr1	148306329	148306573	463.26	41.1889	486	NM_007259	VPS45	Yes	No	Yes	No	Yes	No
chr1	148390252	148390501	110.344	41.1889	1583	NM_016274	PLEKHO1	No	No	Yes	Yes	No	Yes
chr1	148452479	148452718	68.0654	41.1889	21051	NM_001136479	ANP32E	No	No	No	Yes	No	No
chr1	148473464	148473680	32.5584	32.6242	77	NM_001136479	ANP32E	No	No	Yes	No	No	No
chr1	148475314	148475541	52.3799	41.1889	300	NM_001136478	ANP32E	No	No	No	No	No	No
chr1	148507996	148508247	900.419	41.1889	34	NM_001077628	APH1A	Yes	No	Yes	Yes	Yes	Yes
chr1	148532730	148532965	492.91	41.1889	45	NM_018997	MRPS21	Yes	No	No	Yes	No	No
chr1	148560457	148560708	293.277	41.1889	31	NM_004698	PRPF3	Yes	No	Yes	No	No	No
chr1	148603033	148603283	185.074	41.1889	455	NM_015203	RPRD2	No	Yes	Yes	No	No	No
chr1	148603816	148604049	35.3317	23.093	319	NM_015203	RPRD2	No	No	No	No	No	No
chr1	148726226	148726477	254.081	41.1889	192	NM_025150	TARS2	Yes	No	Yes	No	No	No
chr1	148817561	148817811	56.9944	41.1889	1073	NM_021960	MCL1	No	No	No	No	No	No
chr1	148818505	148818755	99.5446	41.1889	129	NM_021960	MCL1	Yes	No	Yes	Yes	No	Yes
chr1	148868444	148868673	69.7401	41.1889	163	NM_004436	ENSA	Yes	No	Yes	No	No	No
chr1	148936265	148936501	143.235	41.1889	88	NM_018178	GOLPH3L	Yes	No	No	No	No	No
chr1	149115787	149116029	54.8683	41.1889	99	NM_178427	ARNT	No	No	Yes	No	No	No
chr1	149165363	149165614	874.365	41.1889	23	NM_012432	SETDB1	Yes	No	Yes	No	No	No
chr1	149213072	149213322	29.4282	23.093	866	NM_022075	LASS2	No	No	No	No	No	No
chr1	149242408	149242653	46.2159	41.1889	3366	NM_018379	FAM63A	No	No	No	No	No	No
chr1	149245425	149245668	33.5434	29.2338	350	NM_018379	FAM63A	No	No	Yes	Yes	No	No
chr1	149247354	149247603	555.522	41.1889	118	NM_021222	PRUNE	Yes	No	Yes	No	Yes	No
chr1	149298679	149298913	123.359	41.1889	22	NM_006818	MLLT11	Yes	No	Yes	Yes	No	No
chr1	149309517	149309766	148.097	41.1889	62	NM_144618	GABPB2	No	No	Yes	No	No	No
chr1	149396373	149396623	90.7812	41.1889	770	NM_024575	TNFAIP8L2	No	No	Yes	Yes	No	No
chr1	149404830	149405081	3233.06	41.1889	38	NM_212551	LYSMD1	Yes	No	Yes	Yes	No	No
chr1	149429181	149429432	735.694	41.1889	43	NM_005997	VPS72	Yes	No	Yes	Yes	No	No
chr1	149437386	149437637	195.552	41.1889	133	NM_001135636	PIP5K1A	No	No	No	No	No	No
chr1	149493662	149493912	933.149	41.1889	33	NM_002810	PSMD4	Yes	No	No	Yes	No	No
chr1	149520475	149520721	159.432	41.1889	816	NM_020832	ZNF687	No	No	Yes	Yes	No	No
chr1	149566560	149566811	145.629	41.1889	1338	NM_002651	PI4KB	No	No	Yes	No	No	No
chr1	149586431	149586682	111.794	41.1889	164	NM_000449	RFX5	No	No	Yes	Yes	No	No
chr1	149638487	149638737	955.686	41.1889	52	NM_002796	PSMB4	Yes	No	Yes	Yes	No	No
chr1	149698500	149698742	213.316	41.1889	66	NM_207171	POGZ	Yes	No	No	Yes	No	No
chr1	149833418	149833591	37.7186	23.0119	17781	NM_030918	SNX27	No	No	No	No	No	No
chr1	149850941	149851192	1175.64	41.1889	219	NM_030918	SNX27	Yes	No	No	No	Yes	No
chr1	150002477	150002728	700.63	41.1889	61	NM_031420	MRPL9	No	No	Yes	No	No	No
chr1	150029689	150029939	62.1477	36.495	181	NM_006862	TDRKH	Yes	No	Yes	No	No	No
chr1	150068313	150068531	61.213	41.1889	2549	NM_005060	RORC	No	No	No	No	No	No
chr1	150207106	150207355	41.9451	28.0839	26107	NM_002966	S100A10	No	No	No	No	No	No
chr1	150273762	150274013	49.6545	36.495	2247	NM_005620	S100A11	No	No	Yes	No	No	No
chr1	150287194	150287439	65.4625	36.495	11182	NM_005620	S100A11	Yes	No	Yes	Yes	No	No
chr1	150631908	150632155	42.2813	38.2204	21320	NM_016190	CRNN	No	Yes	Yes	No	No	No
chr1	151779893	151780126	56.9944	41.1889	855	NM_002962	S100A5	Yes	Yes	Yes	No	No	No
chr1	151873033	151873283	369.058	41.1889	10	NM_015607	C1orf77	No	No	Yes	No	No	No
chr1	151897627	151897878	621.064	41.1889	16	NM_012437	SNAPIN	Yes	No	No	No	Yes	No
chr1	151910155	151910403	205.624	41.1889	177	NM_004515	ILF2	No	No	Yes	No	No	No
chr1	151966882	151967128	213.732	41.1889	185	NM_023015	INTS3	Yes	No	No	Yes	No	No
chr1	152014899	152015140	43.8241	23.093	628	NM_024330	SLC27A3	No	No	No	Yes	No	No
chr1	152022638	152022876	116.864	41.1889	8366	NM_024330	SLC27A3	Yes	No	Yes	No	No	No
chr1	152162242	152162491	267.481	41.1889	292	NM_020699	GATAD2B	Yes	No	Yes	No	No	No
chr1	152184248	152184497	74.2503	41.1889	1405	NM_014856	DENND4B	Yes	No	No	No	No	No
chr1	152185707	152185923	63.6414	38.2204	38	NM_014856	DENND4B	No	No	No	No	No	No
chr1	152197624	152197875	3233.06	41.1889	83	NM_181715	CRTC2	Yes	No	Yes	No	Yes	No
chr1	152202506	152202756	73.0402	41.1889	4180	NM_014437	SLC39A1	Yes	No	Yes	Yes	No	No
chr1	152206389	152206631	52.81	32.6242	301	NM_014437	SLC39A1	No	No	Yes	No	No	No
chr1	152216695	152216932	611.402	41.1889	261	NM_006694	JTB	Yes	No	No	No	No	No
chr1	152229624	152229875	1307.63	41.1889	113	NM_001030	RPS27	Yes	No	Yes	No	No	No
chr1	152396830	152397081	31.7549	23.0119	2740	NM_207308	NUP210L	No	No	Yes	Yes	No	No
chr1	152422223	152422455	214.036	41.1889	9	NM_153649	TPM3	Yes	No	No	Yes	No	No
chr1	152459669	152459920	504.403	41.1889	102	NM_015449	C1orf43	Yes	No	Yes	No	No	Yes
chr1	152511562	152511811	835.294	41.1889	24	NM_001018837	HAX1	Yes	No	Yes	Yes	No	No
chr1	152566643	152566892	44.5592	23.093	132	NM_020452	ATP8B2	No	No	Yes	No	No	No
chr1	152574177	152574423	63.6414	41.1889	7401	NM_020452	ATP8B2	Yes	No	Yes	No	No	Yes
chr1	152582201	152582450	58.4322	41.1889	15426	NM_020452	ATP8B2	No	No	No	No	No	No
chr1	152642318	152642568	49.6545	23.0119	1849	NM_000565	IL6R	No	Yes	Yes	No	No	No
chr1	152702768	152703016	38.6799	23.093	38320	NM_001010846	SHE	No	No	Yes	No	No	No
chr1	152736110	152736351	45.9412	23.093	4982	NM_001010846	SHE	No	No	No	Yes	No	Yes
chr1	152797899	152798147	874.365	41.1889	280	NM_017582	UBE2Q1	Yes	No	Yes	Yes	No	No
chr1	152847096	152847347	137.546	41.1889	84	NM_015841	ADAR	No	No	Yes	No	No	No
chr1	152848555	152848774	51.3821	38.2204	1359	NM_015841	ADAR	No	No	Yes	No	No	No
chr1	152867000	152867244	214.036	41.1889	62	NM_001025107	ADAR	No	No	Yes	Yes	No	No
chr1	152998498	152998744	87.6482	41.1889	100340	NM_170782	KCNN3	No	No	No	No	No	No
chr1	153109428	153109665	47.4019	41.1889	169	NM_002249	KCNN3	No	No	No	No	Yes	No
chr1	153175569	153175812	123.359	41.1889	417	NM_006556	PMVK	Yes	No	Yes	No	No	No
chr1	153181685	153181926	81.4598	41.1889	5698	NM_006556	PMVK	No	No	Yes	No	No	No
chr1	153194323	153194574	127.018	41.1889	742	NM_020524	PBXIP1	Yes	No	Yes	No	No	Yes
chr1	153200841	153201077	113.237	41.1889	78	NM_138300	PYGO2	Yes	No	Yes	No	No	No
chr1	153213476	153213723	291.106	41.1889	17	NM_003029	SHC1	Yes	No	Yes	Yes	No	No
chr1	153222304	153222555	329.152	41.1889	11	NM_025207	FLAD1	Yes	No	Yes	No	No	No
chr1	153238363	153238602	31.6774	23.093	3253	NM_015872	ZBTB7B	No	No	Yes	No	Yes	No
chr1	153245936	153246186	1801.45	41.1889	4326	NM_015872	ZBTB7B	Yes	No	No	No	Yes	No
chr1	153255244	153255492	59.2414	41.1889	13633	NM_015872	ZBTB7B	No	No	Yes	Yes	No	Yes
chr1	153302451	153302700	24.7528	29.2338	261	NM_182690	EFNA4	No	No	Yes	Yes	No	No
chr1	153323923	153324166	95.003	41.1889	6073	NM_004952	EFNA3	Yes	No	Yes	No	No	Yes
chr1	153330651	153330876	40.5025	32.2335	12792	NM_004952	EFNA3	No	No	No	No	No	No
chr1	153368360	153368601	48.6935	29.2338	1508	NM_182685	EFNA1	No	No	Yes	No	No	No
chr1	153374664	153374914	76.8249	41.1889	122	NM_001122837	RAG1AP1	Yes	No	Yes	No	No	No
chr1	153379541	153379792	1054.78	41.1889	47	NM_153741	DPM3	Yes	No	No	Yes	Yes	No
chr1	153412272	153412522	563.931	41.1889	30	NM_173852	KRTCAP2	Yes	No	Yes	No	No	No
chr1	153413649	153413876	29.4282	23.093	779	NM_025058	TRIM46	Yes	No	No	Yes	No	Yes
chr1	153415810	153416035	95.8783	41.1889	2939	NM_025058	TRIM46	No	No	Yes	No	No	No
chr1	153431174	153431423	59.468	41.1889	1975	NM_001044393	MUC1	No	No	Yes	No	No	No
chr1	153445542	153445772	71.8237	41.1889	544	NM_002455	MTX1	Yes	No	Yes	No	No	No
chr1	153455356	153455602	250.038	41.1889	8469	NR_002188	GBAP	No	No	No	Yes	No	No
chr1	153463821	153464061	136.128	41.1889	7	NR_002188	GBAP	Yes	No	Yes	No	No	No
chr1	153477620	153477870	688.389	41.1889	69	NM_000157	GBA	Yes	No	No	Yes	No	No
chr1	153481089	153481336	163.527	41.1889	101	NM_001005749	GBA	Yes	No	Yes	No	No	No
chr1	153491799	153492049	330.85	41.1889	27	NM_006589	C1orf2	Yes	No	No	No	Yes	No
chr1	153498731	153498982	839.29	41.1889	38	NM_005698	SCAMP3	Yes	No	No	Yes	Yes	No
chr1	153509853	153510092	372.004	41.1889	68	NM_003993	CLK2	Yes	No	Yes	Yes	No	No
chr1	153513719	153513967	48.8468	28.0839	154	NM_020897	HCN3	No	No	Yes	No	No	No
chr1	153545044	153545295	1222.04	41.1889	7	NM_002004	FDPS	Yes	No	Yes	Yes	Yes	No
chr1	153559782	153560006	44.5592	23.093	457	NM_001105205	RUSC1	Yes	No	No	No	No	No
chr1	153560570	153560815	53.4055	41.1889	131	NM_001039517	C1orf104	No	No	No	Yes	No	No
chr1	153799410	153799658	217.932	41.1889	587	NM_018489	ASH1L	Yes	No	Yes	No	No	No
chr1	153846300	153846547	63.3015	41.1889	207	NM_018116	MSTO1	Yes	No	Yes	No	No	No
chr1	153925202	153925443	223.99	41.1889	92	NM_139118	YY1AP1	Yes	No	Yes	No	No	No
chr1	153981724	153981971	95.1307	41.1889	385	NR_024117	MSTO2P	Yes	No	Yes	No	No	No
chr1	154093538	154093789	684.766	41.1889	68	NM_001037533	GON4L	Yes	No	Yes	Yes	No	No
chr1	154095675	154095919	95.4771	41.1889	116	NM_152280	SYT11	Yes	No	No	No	No	No
chr1	154147757	154148004	32.0182	28.0839	80	NM_006912	RIT1	No	No	No	No	No	No
chr1	154170787	154171038	1574.82	41.1889	101	NM_014949	KIAA0907	Yes	No	Yes	Yes	No	No
chr1	154177193	154177439	53.4055	41.1889	787	NM_181885	RXFP4	No	No	No	No	No	No
chr1	154212569	154212798	91.4741	41.1889	1891	NM_004723	ARHGEF2	No	Yes	Yes	No	No	No
chr1	154214821	154215069	102.256	41.1889	371	NM_004723	ARHGEF2	Yes	No	Yes	No	No	No
chr1	154241355	154241605	97.1571	41.1889	15901	NM_003145	SSR2	No	Yes	Yes	No	No	Yes
chr1	154257238	154257484	840.76	41.1889	20	NM_003145	SSR2	Yes	No	No	No	Yes	No
chr1	154291056	154291306	2769.47	41.1889	6	NM_014017	ROBLD3	Yes	No	Yes	No	Yes	No
chr1	154318833	154319082	554.504	41.1889	545	NM_001093725	MEX3A	Yes	No	No	No	Yes	No
chr1	154414714	154414965	137.546	41.1889	15514	NM_014655	SLC25A44	Yes	Yes	Yes	No	No	No
chr1	154430260	154430511	813.967	41.1889	32	NM_014655	SLC25A44	Yes	No	No	No	No	No
chr1	154449468	154449716	127.103	41.1889	185	NM_007221	PMF1	No	No	Yes	No	No	No
chr1	154453032	154453283	136.1	41.1889	3750	NM_007221	PMF1	No	No	Yes	No	No	No
chr1	154461971	154462209	48.6935	29.2338	12683	NM_007221	PMF1	No	No	No	Yes	No	No
chr1	154519245	154519492	879.121	41.1889	6	NM_032323	TMEM79	Yes	No	Yes	No	No	No
chr1	154531877	154532128	165.558	41.1889	70	NM_144580	C1orf85	No	No	Yes	No	No	No
chr1	154575027	154575278	711.99	41.1889	334	NM_005998	CCT3	Yes	No	Yes	No	Yes	No
chr1	154622124	154622375	80.2612	41.1889	16623	NM_020407	RHBG	Yes	No	No	No	No	Yes
chr1	154656257	154656486	28.2911	23.0119	9436	NM_006365	C1orf61	No	No	No	No	No	No
chr1	154658230	154658422	36.4997	28.0839	7481	NM_006365	C1orf61	No	No	Yes	No	No	No
chr1	154692989	154693215	51.3821	41.1889	27295	NM_006365	C1orf61	No	No	Yes	No	No	No
chr1	154737805	154738053	86.6119	41.1889	777	NM_005920	MEF2D	No	No	Yes	No	No	No
chr1	154741303	154741554	228.063	41.1889	4276	NM_005920	MEF2D	Yes	No	Yes	No	No	No
chr1	154808859	154809107	319.217	41.1889	36	NM_178229	IQGAP3	Yes	No	No	No	Yes	No
chr1	154818193	154818438	75.6074	41.1889	330	NM_001105669	TTC24	No	No	Yes	No	No	No
chr1	154827908	154828155	95.8783	41.1889	150	NM_144772	APOA1BP	Yes	No	Yes	No	No	No
chr1	154837799	154838050	324.398	41.1889	31	NM_015590	GPATCH4	Yes	No	Yes	No	No	No
chr1	154880241	154880484	59.2414	41.1889	1999	NM_198427	BCAN	Yes	No	No	Yes	No	Yes
chr1	154896520	154896765	76.4642	41.1889	17170	NM_006617	NES	No	No	Yes	Yes	No	No
chr1	154897768	154898018	57.224	36.495	15919	NM_006617	NES	Yes	No	Yes	No	No	No
chr1	154914525	154914774	44.3121	32.6242	837	NM_006617	NES	No	No	No	No	No	No
chr1	154925472	154925719	31.7549	23.0119	11783	NM_006617	NES	No	No	Yes	No	No	No
chr1	154942874	154943116	36.4997	28.0839	997	NM_001878	CRABP2	No	No	Yes	No	No	No
chr1	154965126	154965375	444.277	41.1889	364	NM_001142560	C1orf66	No	No	Yes	No	No	No
chr1	154977363	154977614	3233.06	41.1889	58	NM_024540	MRPL24	Yes	No	Yes	No	Yes	No
chr1	154985337	154985586	32.0182	28.0839	2705	NM_004494	HDGF	No	No	No	Yes	No	No
chr1	154988176	154988424	329.152	41.1889	134	NM_004494	HDGF	Yes	No	No	No	No	No
chr1	155003386	155003637	3233.06	41.1889	386	NM_005973	PRCC	Yes	No	Yes	No	No	No
chr1	155053068	155053319	99.5446	41.1889	32	NM_003975	SH2D2A	Yes	No	Yes	Yes	No	No
chr1	155200185	155200436	94.9723	41.1889	43263	NM_144702	C1orf92	Yes	No	Yes	No	No	No
chr1	155369925	155370168	45.7166	32.6242	4754	NM_005240	ETV3	No	Yes	Yes	No	No	No
chr1	155374833	155375075	314.409	41.1889	154	NM_005240	ETV3	Yes	No	Yes	Yes	No	No
chr1	156354268	156354512	28.2911	23.0119	61970	NM_001766	CD1D	No	No	No	No	No	No
chr1	156386126	156386372	224.996	41.1889	30111	NM_001766	CD1D	Yes	No	No	Yes	Yes	No
chr1	156440388	156440634	62.5824	41.1889	24151	NM_001766	CD1D	No	Yes	Yes	No	No	No
chr1	156484637	156484887	168.618	41.1889	5788	NM_001763	CD1A	No	Yes	Yes	No	No	No
chr1	157245399	157245649	25.9947	23.0119	781	NM_005531	IFI16	No	No	Yes	Yes	No	No
chr1	158062930	158063181	38.6482	23.093	47	NM_020125	SLAMF8	No	No	Yes	No	No	No
chr1	158146847	158147079	95.1307	41.1889	10434	NM_012337	CCDC19	No	No	Yes	No	No	No
chr1	158181992	158182243	362.473	41.1889	108	NM_001135050	IGSF9	No	No	No	No	Yes	No
chr1	158268255	158268499	414.954	41.1889	29	NM_145167	PIGM	Yes	No	Yes	Yes	No	No
chr1	158283166	158283413	24.8077	32.6242	14883	NM_145167	PIGM	No	No	Yes	Yes	No	No
chr1	158498836	158499087	1008.95	41.1889	359	NM_015726	WDR42A	No	No	Yes	No	No	No
chr1	158521442	158521693	310.172	41.1889	3	NM_001131039	PEX19	Yes	No	Yes	No	No	No
chr1	158579629	158579880	504.403	41.1889	68	NM_015331	NCSTN	Yes	No	Yes	Yes	No	No
chr1	158776633	158776880	201.35	41.1889	17091	NM_052931	SLAMF6	Yes	Yes	Yes	No	No	Yes
chr1	158804620	158804863	98.0402	41.1889	11133	NM_003874	CD84	No	No	Yes	No	No	No
chr1	158815687	158815936	26.8674	23.0119	63	NM_003874	CD84	No	No	No	No	No	No
chr1	158843542	158843761	74.0434	41.1889	27777	NM_003874	CD84	No	No	No	No	No	No
chr1	158859849	158860081	35.3317	23.093	23739	NM_003037	SLAMF1	No	No	No	No	No	No
chr1	158865660	158865910	110.344	41.1889	17919	NM_003037	SLAMF1	No	No	Yes	No	No	No
chr1	158878016	158878253	21.4797	29.2338	5570	NM_003037	SLAMF1	No	No	No	No	No	No
chr1	158901146	158901394	37.7186	32.6242	17566	NM_003037	SLAMF1	No	No	Yes	Yes	No	Yes
chr1	158943796	158944030	84.4993	41.1889	4295	NM_001778	CD48	No	No	Yes	No	No	Yes
chr1	158948154	158948400	42.2813	38.2204	69	NM_001778	CD48	No	No	Yes	No	No	No
chr1	159032378	159032629	44.5592	32.6242	48	NM_001033667	LY9	Yes	No	Yes	No	No	No
chr1	159073962	159074203	419.732	41.1889	25186	NM_016382	CD244	Yes	No	Yes	Yes	No	Yes
chr1	159091983	159092199	33.5434	29.2338	7177	NM_016382	CD244	No	No	Yes	No	No	No
chr1	159250082	159250317	36.4997	28.0839	7557	NM_016946	F11R	Yes	No	Yes	Yes	No	Yes
chr1	159275228	159275478	46.5339	38.2204	44	NM_001113205	KAT	Yes	No	Yes	No	No	No
chr1	159282320	159282571	662.872	41.1889	65	NM_207005	USF1	Yes	No	Yes	Yes	No	No
chr1	159304769	159305011	42.7478	32.6242	1493	NM_001025598	ARHGAP30	Yes	No	No	No	No	No
chr1	159306214	159306464	232.59	41.1889	44	NM_001025598	ARHGAP30	Yes	No	Yes	Yes	No	Yes
chr1	159334534	159334754	90.4743	41.1889	133	NM_001007255	KLHDC9	No	No	No	No	No	No
chr1	159354363	159354606	122.606	41.1889	5	NM_012394	PFDN2	Yes	No	Yes	No	No	No
chr1	159369081	159369332	592.421	41.1889	105	NM_001039711	DEDD	Yes	No	Yes	No	No	No
chr1	159390250	159390501	445.891	41.1889	218	NM_016406	UFC1	Yes	No	Yes	Yes	No	No
chr1	159395721	159395970	99.1839	41.1889	32	NM_001014443	USP21	No	No	Yes	No	No	No
chr1	159402637	159402871	120.511	41.1889	50	NM_001122764	PPOX	No	No	Yes	No	No	No
chr1	159413670	159413894	85.7785	41.1889	155	NM_003779	B4GALT3	No	No	Yes	No	No	No
chr1	159438583	159438834	1548.53	41.1889	2980	NM_004550	NDUFS2	Yes	No	Yes	Yes	No	No
chr1	159462324	159462573	352.099	41.1889	8	NM_032174	TOMM40L	Yes	No	Yes	No	No	No
chr1	159464003	159464233	74.0434	41.1889	1662	NM_032174	TOMM40L	No	No	No	Yes	No	No
chr1	159550738	159550982	218.668	41.1889	41	NM_001089593	LOC642502	Yes	No	No	Yes	No	No
chr1	159636093	159636341	132.602	41.1889	31930	NM_001013625	C1orf192	No	No	Yes	No	No	No
chr1	159760175	159760411	37.7186	23.0119	366	NM_002155	HSPA6	No	No	No	No	No	No
chr1	159767533	159767784	160.905	41.1889	6999	NM_002155	HSPA6	Yes	No	Yes	Yes	No	No
chr1	159776494	159776735	59.468	41.1889	9827	NM_001127592	FCGR3A	No	No	Yes	Yes	No	No
chr1	159986015	159986263	358.08	41.1889	65	NM_007240	DUSP12	Yes	No	Yes	No	No	No
chr1	160002610	160002859	502.228	41.1889	27	NM_007348	ATF6	Yes	No	Yes	Yes	No	No
chr1	160734187	160734425	81.1162	41.1889	28	NM_175866	UHMK1	Yes	No	Yes	Yes	No	No
chr1	161558129	161558379	1316.37	41.1889	92	NM_031423	NUF2	Yes	No	Yes	Yes	No	Yes
chr1	163023166	163023398	29.4282	23.093	227857	NM_002585	PBX1	No	No	No	No	No	No
chr1	163629111	163629360	32.5584	23.0119	37595	NM_177398	LMX1A	No	No	Yes	No	No	No
chr1	163834029	163834273	54.8683	41.1889	32922	NM_004528	MGST3	No	No	Yes	No	No	No
chr1	163866664	163866910	519.099	41.1889	286	NM_004528	MGST3	No	No	Yes	No	No	No
chr1	163934106	163934352	195.552	41.1889	294	NM_000696	ALDH9A1	Yes	No	Yes	No	No	No
chr1	164004652	164004903	818.68	41.1889	19	NM_019026	TMCO1	Yes	No	Yes	Yes	No	No
chr1	164078750	164078982	80.2612	41.1889	15353	NM_012474	UCK2	No	No	Yes	No	No	No
chr1	164107267	164107512	173.995	41.1889	43876	NM_012474	UCK2	No	Yes	Yes	No	No	No
chr1	165075132	165075382	81.1162	41.1889	90	NM_017542	POGK	Yes	No	Yes	Yes	No	No
chr1	165112058	165112296	189.905	41.1889	100	NM_053053	TADA1L	Yes	No	Yes	No	No	No
chr1	165211754	165212001	72.5111	41.1889	693	NM_199351	ILDR2	No	No	No	No	No	No
chr1	165279931	165280182	63.6414	41.1889	46435	NM_005814	GPA33	No	No	Yes	Yes	No	No
chr1	165295047	165295296	68.0654	41.1889	31320	NM_005814	GPA33	No	No	No	No	No	No
chr1	165346566	165346812	167.983	41.1889	15979	NM_001080426	DUSP27	No	Yes	Yes	No	No	No
chr1	165456356	165456607	99.5446	41.1889	285	NM_002697	POU2F1	No	No	Yes	No	No	No
chr1	165691286	165691536	48.6935	29.2338	63059	NM_198053	CD247	No	No	Yes	No	No	No
chr1	165719572	165719803	39.5904	32.6242	34783	NM_198053	CD247	No	No	No	Yes	No	No
chr1	165720925	165721134	28.3418	23.0119	33441	NM_198053	CD247	No	No	No	No	No	No
chr1	165754232	165754483	127.018	41.1889	113	NM_198053	CD247	No	No	Yes	Yes	No	No
chr1	165853480	165853731	85.7785	41.1889	12492	NM_052862	RCSD1	No	No	Yes	No	No	No
chr1	165863972	165864216	191.197	41.1889	2003	NM_052862	RCSD1	Yes	No	Yes	Yes	No	No
chr1	165868219	165868431	132.812	41.1889	2228	NM_052862	RCSD1	No	No	Yes	No	No	Yes
chr1	165873159	165873409	75.6074	41.1889	7187	NM_052862	RCSD1	No	No	Yes	No	No	No
chr1	165886192	165886429	71.8237	41.1889	20213	NM_052862	RCSD1	No	No	Yes	No	No	No
chr1	165950391	165950642	140.654	41.1889	7315	NM_003953	MPZL1	Yes	No	Yes	Yes	No	No
chr1	166039129	166039380	24.8997	23.093	81423	NM_003953	MPZL1	No	No	Yes	No	No	No
chr1	166041093	166041342	36.4997	28.0839	83386	NM_003953	MPZL1	No	No	Yes	No	No	No
chr1	166172171	166172411	389.548	41.1889	240	NM_001017977	IQWD1	Yes	No	Yes	No	No	No
chr1	166414594	166414845	439.673	41.1889	75	NM_001031800	TIPRL	Yes	No	Yes	No	No	No
chr1	166461767	166462005	111.995	41.1889	8	NM_199344	SFT2D2	No	No	Yes	Yes	No	No
chr1	166599139	166599374	36.4997	28.0839	82355	NM_005149	TBX19	No	No	No	No	No	No
chr1	166680689	166680935	35.7707	23.0119	99046	NM_003175	XCL2	No	No	Yes	No	No	No
chr1	166756172	166756421	35.143	23.0119	23562	NM_003175	XCL2	No	No	Yes	No	No	Yes
chr1	166771506	166771735	32.383	23.093	8238	NM_003175	XCL2	No	No	Yes	No	No	No
chr1	167280292	167280532	57.224	36.495	62158	NM_001677	ATP1B1	No	No	Yes	Yes	No	Yes
chr1	167603801	167604051	698.766	41.1889	109	NM_003666	BLZF1	Yes	No	Yes	No	No	No
chr1	167663204	167663448	97.1571	41.1889	33	NM_021179	C1orf114	No	No	Yes	No	No	No
chr1	167840567	167840818	104.734	41.1889	18300	NM_000130	F5	No	No	Yes	No	No	No
chr1	167911947	167912182	70.1845	41.1889	35396	NM_000655	SELL	No	No	Yes	Yes	No	Yes
chr1	167928583	167928827	70.1845	41.1889	18755	NM_000655	SELL	No	Yes	Yes	No	No	No
chr1	167930196	167930429	56.511	41.1889	17148	NM_000655	SELL	No	No	Yes	No	No	No
chr1	167934793	167935044	39.5904	32.6242	12542	NM_000655	SELL	No	No	Yes	No	No	No
chr1	167947758	167948006	42.2813	23.0119	422	NM_000655	SELL	No	No	Yes	No	No	No
chr1	168030591	168030842	930.682	41.1889	62	NM_033418	C1orf156	Yes	No	Yes	No	No	No
chr1	168129704	168129955	1980.04	41.1889	130	NM_020423	SCYL3	Yes	No	Yes	Yes	No	No
chr1	168310419	168310670	314.894	41.1889	42	NM_014970	KIFAP3	No	No	Yes	No	No	No
chr1	168767680	168767931	344.291	41.1889	88	NM_152281	SCYL1BP1	Yes	No	Yes	No	No	No
chr1	169549877	169550121	32.5584	23.0119	110	NM_002022	FMO4	Yes	No	No	No	No	No
chr1	169721092	169721339	377.098	41.1889	74	NM_015172	BAT2D1	No	No	Yes	Yes	No	No
chr1	169977805	169978054	348.184	41.1889	93	NM_003762	VAMP4	Yes	No	Yes	No	No	No
chr1	170017030	170017281	365.201	41.1889	228	NM_015935	KIAA0859	Yes	No	Yes	Yes	No	No
chr1	170679761	170680002	273.097	41.1889	29	NM_153747	PIGC	Yes	No	Yes	Yes	No	No
chr1	170768344	170768595	697.776	41.1889	413	NM_014283	C1orf9	Yes	No	Yes	No	Yes	No
chr1	170769654	170769856	48.6634	23.0119	816	NM_016227	C1orf9	No	No	No	No	No	No
chr1	170874891	170875141	82.3223	41.1889	19791	NM_000639	FASLG	No	No	Yes	Yes	No	No
chr1	170879225	170879464	50.5251	41.1889	15463	NM_000639	FASLG	No	No	Yes	Yes	No	Yes
chr1	170882899	170883147	54.2553	41.1889	11784	NM_000639	FASLG	No	No	Yes	No	No	No
chr1	170898430	170898680	88.951	41.1889	3748	NM_000639	FASLG	Yes	No	Yes	No	No	No
chr1	170906563	170906777	44.5592	32.6242	11863	NM_000639	FASLG	No	Yes	Yes	No	No	No
chr1	170911034	170911272	42.2813	41.1889	16346	NM_000639	FASLG	No	No	Yes	No	No	No
chr1	170933293	170933542	51.3821	29.0886	38610	NM_000639	FASLG	No	No	No	No	No	Yes
chr1	170935162	170935410	57.9848	41.1889	40479	NM_000639	FASLG	Yes	No	No	No	No	No
chr1	170944337	170944579	40.5025	23.0119	49651	NM_000639	FASLG	No	No	Yes	No	No	No
chr1	171142688	171142938	88.951	41.1889	143912	NM_005092	TNFSF18	No	Yes	Yes	No	No	No
chr1	171441596	171441830	132.308	41.1889	1380	NM_003326	TNFSF4	No	No	Yes	No	No	No
chr1	171442594	171442842	94.9723	41.1889	375	NM_003326	TNFSF4	No	No	Yes	No	No	No
chr1	171712399	171712650	108.663	41.1889	584	NM_004905	PRDX6	No	No	Yes	Yes	No	Yes
chr1	171950547	171950794	750.187	41.1889	32	NM_014458	KLHL20	Yes	No	Yes	Yes	No	Yes
chr1	172060158	172060409	1466.85	41.1889	297	NM_018122	DARS2	Yes	No	Yes	No	No	No
chr1	172104004	172104255	156.519	41.1889	14	NM_032522	ZBTB37	Yes	No	Yes	Yes	No	No
chr1	172258005	172258178	71.8237	41.1889	29259	NM_172071	RC3H1	Yes	No	Yes	No	No	No
chr1	172303872	172304092	37.7186	23.0119	75150	NM_172071	RC3H1	No	No	Yes	No	No	No
chr1	173235249	173235500	880.024	41.1889	140	NM_014412	CACYBP	Yes	No	Yes	No	No	No
chr1	173259189	173259438	217.823	41.1889	130	NM_022100	MRPS14	No	No	Yes	No	No	No
chr1	173265534	173265779	31.6774	23.093	6473	NM_022100	MRPS14	Yes	No	No	Yes	No	No
chr1	173444815	173445060	145.629	41.1889	16386	NR_015350	KIAA0040	No	Yes	Yes	Yes	No	No
chr1	174443218	174443469	333.44	41.1889	351	NM_022457	RFWD2	Yes	No	No	No	No	No
chr1	176777881	176778122	72.5111	41.1889	552	NM_207467	C1orf220	Yes	No	Yes	Yes	No	No
chr1	176961995	176962234	52.81	32.6242	1192	NM_152663	RALGPS2	No	No	No	No	No	No
chr1	177261282	177261532	68.0654	41.1889	289	NM_014864	FAM20B	No	No	Yes	No	No	No
chr1	177317506	177317736	72.5111	41.1889	113	NM_022371	TOR3A	No	No	Yes	No	No	No
chr1	177534819	177535070	31.7549	23.0119	5305	NM_003101	SOAT1	No	No	Yes	No	No	No
chr1	177601527	177601775	309.008	41.1889	86	NM_144696	C1orf125	Yes	No	Yes	Yes	No	No
chr1	178113482	178113729	672.98	41.1889	49	NM_145034	TOR1AIP2	Yes	No	No	Yes	No	No
chr1	178118361	178118610	1226.36	41.1889	443	NM_015602	TOR1AIP1	Yes	No	Yes	No	No	No
chr1	178190283	178190532	701.751	41.1889	123	NM_014810	CEP350	Yes	No	Yes	No	No	No
chr1	178390078	178390318	269.875	41.1889	392	NM_002826	QSOX1	Yes	No	Yes	No	No	No
chr1	178449237	178449484	67.6972	41.1889	16704	NM_033343	LHX4	No	No	Yes	No	No	No
chr1	178738437	178738686	131.628	41.1889	460	NM_032360	ACBD6	Yes	No	Yes	No	No	No
chr1	178769263	178769513	41.9451	41.1889	31287	NM_032360	ACBD6	No	No	No	No	No	No
chr1	179258714	179258965	118.639	41.1889	171	NM_005819	STX6	Yes	No	Yes	No	No	No
chr1	179268975	179269209	44.5592	32.6242	669	NM_001531	MR1	No	No	No	No	No	No
chr1	179269647	179269895	40.5025	32.2335	10	NM_001531	MR1	No	No	No	No	No	No
chr1	179298609	179298859	54.8683	41.1889	25526	NM_016545	IER5	No	No	No	No	No	Yes
chr1	179324313	179324564	72.5111	41.1889	178	NM_016545	IER5	No	No	Yes	No	No	No
chr1	179325571	179325818	53.4055	41.1889	1434	NM_016545	IER5	No	No	No	No	No	No
chr1	179340843	179341063	53.5628	32.6242	16693	NM_016545	IER5	No	No	No	No	No	No
chr1	179378210	179378449	39.8054	29.2338	54069	NM_016545	IER5	No	No	No	No	No	No
chr1	179385444	179385694	208.803	41.1889	61309	NM_016545	IER5	Yes	Yes	Yes	Yes	No	No
chr1	179395396	179395605	48.6634	41.1889	71240	NM_016545	IER5	No	Yes	Yes	No	No	No
chr1	179632009	179632259	61.213	41.1889	87204	NM_000721	CACNA1E	No	No	Yes	No	No	Yes
chr1	180495207	180495455	105.993	41.1889	131799	NM_001033056	GLUL	No	Yes	Yes	Yes	No	No
chr1	180627088	180627328	24.7528	29.2338	78	NM_001033056	GLUL	No	No	No	Yes	No	No
chr1	180824555	180824800	80.2612	41.1889	1947	NM_021133	RNASEL	Yes	No	Yes	No	No	No
chr1	180839850	180840037	48.6935	29.2338	227	NM_002928	RGS16	No	No	Yes	No	No	No
chr1	180851951	180852200	113.237	41.1889	11905	NM_002928	RGS16	No	Yes	Yes	No	No	No
chr1	181025319	181025570	223.279	41.1889	2572	NM_030769	NPL	Yes	No	Yes	No	Yes	No
chr1	181075190	181075430	90.4503	41.1889	237	NM_001357	DHX9	No	No	Yes	No	No	No
chr1	181125853	181126100	63.3015	41.1889	50903	NM_001357	DHX9	No	No	Yes	No	No	No
chr1	181268997	181269241	50.3712	32.6242	9902	NM_002293	LAMC1	No	Yes	No	No	No	No
chr1	181430689	181430939	31.7311	23.0119	9018	NM_018891	LAMC2	No	No	Yes	No	No	No
chr1	181454861	181455111	46.5339	38.2204	33190	NM_018891	LAMC2	No	No	Yes	No	No	No
chr1	181707736	181707987	792.628	41.1889	395	NM_173156	SMG7	Yes	No	Yes	Yes	No	Yes
chr1	181869581	181869786	32.1038	23.0119	1924	NM_005717	ARPC5	No	Yes	Yes	No	No	No
chr1	181871348	181871593	104.514	41.1889	137	NM_005717	ARPC5	Yes	No	Yes	Yes	No	No
chr1	182192279	182192524	36.4997	41.1889	81084	NM_015101	GLT25D2	No	No	Yes	Yes	No	No
chr1	182287363	182287614	199.385	41.1889	55	NM_052965	TSEN15	Yes	No	Yes	No	No	No
chr1	182990693	182990944	993.187	41.1889	155	NM_025191	EDEM3	Yes	No	Yes	Yes	Yes	No
chr1	183281219	183281462	48.6935	29.2338	167	NM_007212	RNF2	No	No	No	No	No	No
chr1	183392736	183392987	1370.35	41.1889	47	NM_001105518	C1orf26	Yes	No	Yes	No	Yes	No
chr1	183553242	183553486	141.179	41.1889	281	NM_006469	IVNS1ABP	Yes	No	Yes	No	No	No
chr1	183574479	183574720	78.3702	41.1889	21516	NM_006469	IVNS1ABP	No	No	Yes	No	No	No
chr1	184611020	184611270	912.792	41.1889	66	NM_003292	TPR	No	No	Yes	No	Yes	No
chr1	184854236	184854482	116.581	41.1889	61819	NM_000963	PTGS2	Yes	No	Yes	Yes	No	Yes
chr1	190752591	190752829	113.925	41.1889	58769	NM_002922	RGS1	No	Yes	Yes	No	No	No
chr1	191045089	191045322	24.8997	23.093	412	NM_002923	RGS2	No	No	Yes	No	No	No
chr1	191295095	191295346	1713.27	41.1889	77	NM_015984	UCHL5	Yes	No	Yes	No	No	No
chr1	191357567	191357818	266.391	41.1889	91	NM_024529	CDC73	No	No	Yes	No	No	No
chr1	195382347	195382592	62.5824	41.1889	23	NM_018136	ASPM	No	No	Yes	No	No	No
chr1	195437133	195437382	210.116	41.1889	963	NM_194314	ZBTB41	No	No	No	Yes	No	No
chr1	195716958	195717206	46.2159	32.2335	213052	NM_201253	CRB1	No	No	No	No	No	Yes
chr1	196011191	196011438	71.8582	41.1889	69	NM_001142795	DENND1B	No	No	Yes	No	No	No
chr1	196338339	196338587	35.3516	23.093	54267	NM_133494	NEK7	No	No	Yes	No	No	No
chr1	196392468	196392710	81.4598	41.1889	141	NM_133494	NEK7	No	No	No	Yes	No	No
chr1	196393302	196393551	35.7707	23.0119	696	NM_133494	NEK7	Yes	No	No	Yes	No	No
chr1	196394954	196395204	21.2646	23.093	2349	NM_133494	NEK7	Yes	No	Yes	No	No	No
chr1	196403224	196403469	67.6972	41.1889	10616	NM_133494	NEK7	No	No	No	No	No	No
chr1	196415313	196415561	159.039	41.1889	22707	NM_133494	NEK7	No	Yes	Yes	No	No	No
chr1	196792711	196792958	163.527	41.1889	16137	NM_133262	ATP6V1G3	Yes	No	No	No	No	No
chr1	196857011	196857254	107.664	41.1889	17627	NM_080923	PTPRC	No	No	Yes	No	No	Yes
chr1	196874740	196874984	38.5101	38.2204	103	NM_080923	PTPRC	No	No	No	No	No	No
chr1	196892464	196892703	78.3702	41.1889	17824	NM_080923	PTPRC	No	No	Yes	No	No	No
chr1	196917607	196917852	64.9598	41.1889	42970	NM_080923	PTPRC	No	Yes	Yes	No	No	No
chr1	197170682	197170925	109.623	41.1889	296044	NM_080923	PTPRC	No	Yes	Yes	No	No	No
chr1	198389919	198390156	54.8683	29.0886	59241	NM_001105517	FAM58B	Yes	No	Yes	No	No	No
chr1	198645665	198645908	81.4598	41.1889	2	NM_012482	ZNF281	No	No	No	Yes	No	No
chr1	198766311	198766556	55.4055	41.1889	90051	NM_014875	KIF14	No	No	Yes	No	No	No
chr1	198856250	198856480	58.4322	41.1889	119	NM_014875	KIF14	Yes	No	Yes	No	No	No
chr1	198905304	198905545	72.5111	41.1889	324	NM_001031725	DDX59	Yes	No	Yes	No	No	No
chr1	198974637	198974883	43.8241	23.093	548	NM_203459	CAMSAP1L1	No	No	Yes	No	No	No
chr1	199124029	199124258	104.514	41.1889	3118	NM_018265	C1orf106	Yes	No	Yes	No	No	No
chr1	199255263	199255511	127.89	41.1889	4063	NM_017596	KIF21B	Yes	No	Yes	No	No	No
chr1	199683899	199684147	87.0871	41.1889	20898	NM_012396	PHLDA3	Yes	No	No	No	No	No
chr1	199742803	199743053	123.359	41.1889	56	NM_004078	CSRP1	Yes	No	Yes	No	No	No
chr1	200064744	200064993	172.563	41.1889	42	NM_018085	IPO9	No	No	No	No	No	No
chr1	200191049	200191298	194.613	41.1889	68	NM_006335	TIMM17A	Yes	No	Yes	Yes	No	No
chr1	200379568	200379793	39.8054	29.2338	808	NM_138795	ARL8A	Yes	No	Yes	Yes	No	No
chr1	200395704	200395950	136.245	41.1889	86	NM_080588	PTPN7	Yes	No	Yes	No	No	No
chr1	200397915	200398163	68.0654	41.1889	1666	NM_002832	PTPN7	No	No	Yes	Yes	No	Yes
chr1	200398629	200398829	40.5025	23.0119	2356	NM_002832	PTPN7	No	No	No	No	No	No
chr1	200400415	200400651	63.6414	41.1889	3268	NR_002930	PTPRV	No	No	Yes	Yes	No	No
chr1	200577698	200577946	186.408	41.1889	106	NM_014176	UBE2T	No	No	Yes	No	No	No
chr1	200584237	200584488	2564.9	41.1889	96	NM_002481	PPP1R12B	Yes	No	Yes	No	Yes	No
chr1	201044041	201044286	62.5824	41.1889	8	NM_006618	JARID1B	No	No	No	No	No	No
chr1	201046373	201046624	67.6972	41.1889	2327	NM_006618	JARID1B	No	No	No	No	No	No
chr1	201124538	201124777	109.217	41.1889	228	NM_002871	RABIF	No	No	Yes	No	No	No
chr1	201162927	201163176	280.785	41.1889	58	NM_021633	KLHL12	No	No	Yes	No	No	No
chr1	201193877	201194123	150.139	41.1889	107	NM_015999	ADIPOR1	Yes	No	No	Yes	No	No
chr1	201242942	201243179	234.418	41.1889	96	NM_138391	TMEM183A	No	No	No	No	No	No
chr1	201503165	201503412	46.5339	29.0886	37806	NM_003465	CHIT1	No	No	No	Yes	No	No
chr1	201504811	201505059	122.416	41.1889	36351	NM_006763	BTG2	No	No	Yes	No	No	No
chr1	201506802	201507053	359.789	41.1889	34359	NM_006763	BTG2	No	No	No	No	Yes	No
chr1	201523284	201523534	57.224	41.1889	17877	NM_006763	BTG2	Yes	No	Yes	No	No	No
chr1	201556774	201557017	72.5111	41.1889	15609	NM_006763	BTG2	Yes	Yes	Yes	No	No	No
chr1	201559465	201559709	18.2678	23.093	18301	NM_006763	BTG2	No	No	No	No	No	No
chr1	201723412	201723662	95.003	41.1889	6356	NM_014359	OPTC	Yes	No	Yes	No	No	Yes
chr1	201862146	201862391	78.3448	41.1889	282	NM_001001396	ATP2B4	No	No	Yes	No	No	No
chr1	201864052	201864293	36.4997	28.0839	1622	NM_001001396	ATP2B4	No	No	No	No	No	No
chr1	201888811	201889049	26.8674	29.0886	26380	NM_001001396	ATP2B4	No	No	Yes	No	No	No
chr1	201909738	201909986	142.207	41.1889	47312	NM_001001396	ATP2B4	No	No	Yes	No	No	No
chr1	201911402	201911653	72.8382	41.1889	48977	NM_001001396	ATP2B4	No	No	Yes	Yes	No	No
chr1	201918565	201918803	53.4055	41.1889	46647	NR_003019	SNORA77	Yes	No	No	No	No	No
chr1	202000690	202000933	121.773	41.1889	95	NM_017773	LAX1	Yes	No	Yes	No	No	No
chr1	202031230	202031481	1108.07	41.1889	18	NM_014827	ZC3H11A	Yes	No	Yes	No	Yes	No
chr1	202097213	202097464	1023.38	41.1889	24	NM_003094	SNRPE	Yes	No	Yes	Yes	No	No
chr1	202522745	202522977	56.9944	38.2204	72805	NM_014935	PLEKHA6	No	No	Yes	No	No	No
chr1	202599180	202599414	44.5592	23.093	3631	NM_014935	PLEKHA6	Yes	No	Yes	No	No	No
chr1	202647540	202647790	625.647	41.1889	99	NM_032833	PPP1R15B	Yes	No	Yes	Yes	No	No
chr1	202688901	202689140	54.8683	41.1889	37076	NM_002646	PIK3C2B	No	No	No	No	No	No
chr1	202697419	202697663	190.613	41.1889	28555	NM_002646	PIK3C2B	Yes	No	Yes	No	No	No
chr1	202729931	202730181	59.2414	41.1889	3960	NM_002646	PIK3C2B	No	No	Yes	No	No	No
chr1	202742775	202743023	70.1192	41.1889	9234	NM_002393	MDM4	No	No	Yes	No	No	No
chr1	202752013	202752261	399.286	41.1889	4	NM_002393	MDM4	Yes	Yes	Yes	Yes	No	No
chr1	202757097	202757343	52.8097	41.1889	5087	NM_002393	MDM4	No	Yes	Yes	No	No	No
chr1	202799095	202799326	50.5251	23.093	47077	NM_002393	MDM4	No	No	Yes	Yes	No	No
chr1	202820797	202821045	74.0434	41.1889	68788	NM_002393	MDM4	No	No	Yes	Yes	No	No
chr1	202943119	202943322	68.1708	41.1889	22001	NM_201630	LRRN2	No	No	No	No	No	No
chr1	202999604	202999855	113.237	41.1889	64716	NM_015090	NFASC	No	No	Yes	Yes	No	No
chr1	203357863	203358114	1394.84	41.1889	235	NM_005057	RBBP5	Yes	No	Yes	Yes	No	No
chr1	203447414	203447665	978.815	41.1889	190	NM_015375	DSTYK	Yes	No	Yes	No	Yes	No
chr1	203463326	203463574	35.3317	23.093	263	NM_014858	TMCC2	No	No	No	No	No	No
chr1	203520658	203520896	74.0434	41.1889	36728	NM_030952	NUAK2	No	No	Yes	No	No	No
chr1	203524065	203524316	55.4055	41.1889	33315	NM_030952	NUAK2	No	No	Yes	Yes	No	Yes
chr1	203827706	203827933	54.2553	29.0886	23085	NM_181644	MFSD4	No	No	Yes	No	No	No
chr1	203867657	203867905	209.408	41.1889	841	NM_001973	ELK4	Yes	No	No	Yes	No	No
chr1	203986084	203986325	244.122	41.1889	221	NM_022731	NUCKS1	No	No	No	No	No	No
chr1	204011134	204011384	1806.18	41.1889	27	NM_003929	RAB7L1	Yes	No	Yes	No	Yes	Yes
chr1	204707027	204707278	35.3317	23.093	3266	NM_014002	IKBKE	No	No	No	Yes	No	No
chr1	204710285	204710527	49.6545	36.495	12	NM_014002	IKBKE	No	No	No	No	No	No
chr1	204710911	204711160	76.0469	41.1889	617	NM_014002	IKBKE	No	No	Yes	No	No	No
chr1	204797036	204797247	99.8189	41.1889	27	NM_182665	RASSF5	Yes	No	Yes	Yes	No	Yes
chr1	204799161	204799403	43.4696	29.0886	2168	NM_182665	RASSF5	No	No	Yes	No	No	No
chr1	204803006	204803256	237.239	41.1889	6017	NM_182665	RASSF5	Yes	Yes	Yes	Yes	No	No
chr1	204815138	204815388	72.8382	41.1889	18149	NM_182665	RASSF5	No	No	No	Yes	No	No
chr1	204819932	204820174	48.6634	41.1889	22939	NM_182665	RASSF5	No	No	Yes	No	No	No
chr1	204852284	204852530	308.387	41.1889	119	NM_006893	LGTN	Yes	No	Yes	No	No	No
chr1	204926453	204926687	53.4055	32.2335	1659	NM_032960	MAPKAPK2	Yes	No	No	No	No	No
chr1	204943812	204944061	24.8997	23.093	19025	NM_032960	MAPKAPK2	No	No	Yes	No	No	No
chr1	204997924	204998175	46.2159	32.2335	14412	NM_000572	IL10	No	No	Yes	No	No	Yes
chr1	205006363	205006612	43.4696	41.1889	5974	NM_000572	IL10	No	No	Yes	No	No	Yes
chr1	205009291	205009523	63.3015	41.1889	3054	NM_000572	IL10	No	No	Yes	No	No	No
chr1	205043415	205043620	28.3418	23.0119	4680	NM_153758	IL19	No	No	Yes	No	No	No
chr1	205162010	205162255	63.5662	41.1889	132	NM_001142473	FAIM3	No	No	No	Yes	No	No
chr1	205163102	205163350	104.098	41.1889	12	NM_001142472	FAIM3	Yes	No	Yes	No	No	No
chr1	205290821	205291064	99.1839	41.1889	102	NM_018566	YOD1	No	No	Yes	No	No	No
chr1	205292865	205293116	132.812	41.1889	252	NM_006212	PFKFB2	No	No	Yes	No	No	No
chr1	205329424	205329656	62.5824	41.1889	290	NM_001017367	C4BPB	No	No	Yes	No	No	No
chr1	205699041	205699270	36.4997	28.0839	4863	NM_001877	CR2	No	Yes	Yes	No	No	No
chr1	205989158	205989394	68.0654	41.1889	2748	NM_153826	CD46	No	No	Yes	No	No	No
chr1	205991949	205992184	113.237	41.1889	42	NM_153826	CD46	Yes	No	Yes	Yes	No	No
chr1	206101804	206102036	65.4625	41.1889	49385	NM_001025109	CD34	No	Yes	Yes	No	No	No
chr1	206103967	206104217	112.581	41.1889	47213	NM_001025109	CD34	No	No	Yes	No	No	No
chr1	206106399	206106631	39.8054	29.2338	44790	NM_001025109	CD34	No	No	Yes	No	No	No
chr1	206113339	206113573	40.5025	23.0119	37849	NM_001025109	CD34	No	Yes	Yes	No	No	No
chr1	206203648	206203871	53.5628	32.6242	52454	NM_001025109	CD34	No	No	Yes	Yes	No	No
chr1	207925868	207926102	48.8468	28.0839	187	NM_181755	HSD11B1	No	No	No	No	No	No
chr1	207987716	207987939	44.3121	23.0119	8319	NM_025228	TRAF3IP3	No	No	No	No	No	No
chr1	207995919	207996159	127.018	41.1889	107	NM_025228	TRAF3IP3	No	No	Yes	No	No	No
chr1	208008479	208008724	46.5339	38.2204	12455	NM_025228	TRAF3IP3	No	No	No	No	No	No
chr1	208009461	208009711	173.412	41.1889	13440	NM_025228	TRAF3IP3	Yes	Yes	Yes	Yes	No	Yes
chr1	208024533	208024784	488.312	41.1889	146	NM_152485	C1orf74	Yes	No	Yes	Yes	No	No
chr1	208067801	208068051	1079.08	41.1889	29	NM_014388	C1orf107	Yes	No	Yes	No	No	No
chr1	208569072	208569322	131.611	41.1889	311	NM_018194	HHAT	Yes	No	Yes	No	No	No
chr1	209374043	209374294	53.4055	41.1889	89	NM_172362	KCNH1	No	No	No	No	No	No
chr1	209498726	209498963	48.8468	28.0839	486	NM_001136225	RCOR3	No	No	Yes	No	No	No
chr1	209565441	209565692	32.0182	28.0839	1013	NM_004619	TRAF5	No	No	No	No	No	No
chr1	209593353	209593592	145.501	41.1889	7144	NM_145759	TRAF5	Yes	No	Yes	No	No	No
chr1	209915566	209915816	234.418	41.1889	102	NM_002497	NEK2	No	No	Yes	No	No	Yes
chr1	209978543	209978768	29.4282	23.093	63066	NM_002497	NEK2	No	No	Yes	No	No	No
chr1	209979677	209979925	28.6879	29.2338	64212	NM_002497	NEK2	No	No	Yes	No	No	Yes
chr1	210069798	210070031	35.3317	23.093	822	NM_014873	LPGAT1	No	No	No	No	No	No
chr1	210275599	210275849	204.16	41.1889	183	NM_016448	DTL	Yes	No	Yes	No	No	No
chr1	210399214	210399461	18.2678	23.093	123796	NM_016448	DTL	No	No	Yes	No	No	No
chr1	210496325	210496568	35.143	23.0119	29055	NM_006243	PPP2R5A	No	No	Yes	Yes	No	Yes
chr1	210525060	210525309	72.5111	41.1889	317	NM_006243	PPP2R5A	Yes	No	No	Yes	No	No
chr1	210526111	210526358	72.5111	41.1889	733	NM_006243	PPP2R5A	No	No	Yes	No	No	Yes
chr1	210654812	210655063	389.526	41.1889	48	NM_018252	TMEM206	No	No	Yes	No	Yes	No
chr1	210672805	210673042	43.8241	23.093	21	NM_013349	NENF	No	No	No	No	No	No
chr1	210798954	210799201	82.7187	41.1889	6242	NM_001030287	ATF3	No	No	Yes	No	No	No
chr1	210876695	210876941	99.1839	41.1889	12380	NM_153606	FAM71A	No	No	Yes	No	No	No
chr1	210923119	210923360	21.2646	23.093	16710	NM_018664	BATF3	No	No	No	Yes	No	Yes
chr1	211031677	211031918	468.192	41.1889	10	NM_001042553	TATDN3	Yes	No	Yes	No	No	No
chr1	211098007	211098248	104.098	41.1889	92	NM_014053	FLVCR1	Yes	No	Yes	No	No	No
chr1	211255707	211255958	694.098	41.1889	42	NM_144567	ANGEL2	No	No	Yes	No	Yes	No
chr1	211291089	211291340	168.022	41.1889	4	NM_012424	RPS6KC1	Yes	No	Yes	Yes	No	No
chr1	211910500	211910726	37.7186	23.0119	317869	NM_002763	PROX1	No	No	Yes	No	No	No
chr1	212002162	212002390	52.81	32.6242	226206	NM_002763	PROX1	Yes	No	Yes	No	No	No
chr1	212023898	212024147	48.6159	28.0839	204460	NM_002763	PROX1	No	No	No	No	No	No
chr1	212092150	212092385	76.8851	41.1889	136215	NM_002763	PROX1	No	No	Yes	No	No	No
chr1	212227867	212228098	46.2159	32.2335	500	NM_002763	PROX1	Yes	No	Yes	No	No	No
chr1	212667842	212668093	97.1571	41.1889	123297	NM_005401	PTPN14	Yes	No	Yes	Yes	No	Yes
chr1	212843063	212843313	56.9944	38.2204	34	NM_016343	CENPF	No	No	Yes	No	No	No
chr1	213807163	213807397	67.1959	41.1889	77	NM_016121	KCTD3	No	No	Yes	No	No	No
chr1	215871023	215871273	175.255	41.1889	117	NM_018040	GPATCH2	Yes	No	Yes	No	No	No
chr1	216525152	216525402	510.665	41.1889	26	NM_016052	RRP15	Yes	No	Yes	Yes	No	No
chr1	217413739	217413989	74.0434	41.1889	50	NM_138794	LYPLAL1	No	No	Yes	No	No	No
chr1	218286453	218286703	692.216	41.1889	44	NM_004446	EPRS	No	No	Yes	No	No	No
chr1	218329674	218329921	90.3623	41.1889	16	NM_006085	BPNT1	Yes	No	No	No	No	No
chr1	218333976	218334219	39.8054	29.2338	20	NM_018060	IARS2	Yes	No	Yes	Yes	No	No
chr1	218512417	218512666	123.484	41.1889	76	NM_012414	RAB3GAP2	Yes	No	Yes	Yes	No	No
chr1	219948064	219948315	116.213	41.1889	29235	NM_144728	DUSP10	No	No	Yes	No	No	No
chr1	219953098	219953336	66.4345	41.1889	24207	NM_144728	DUSP10	No	Yes	Yes	Yes	No	Yes
chr1	219982228	219982476	61.213	41.1889	269	NM_144729	DUSP10	No	No	Yes	No	No	No
chr1	220017789	220018040	79.5271	41.1889	35831	NM_144729	DUSP10	No	No	Yes	No	No	No
chr1	220018641	220018881	58.1819	41.1889	36678	NM_144729	DUSP10	No	No	Yes	Yes	No	No
chr1	220023464	220023715	109.183	41.1889	41506	NM_144729	DUSP10	No	No	No	No	No	No
chr1	220336244	220336482	31.7549	32.2335	354280	NM_144729	DUSP10	No	No	No	No	No	No
chr1	220695162	220695395	35.7707	23.0119	92788	NM_024746	HHIPL2	No	No	No	No	No	No
chr1	220705489	220705724	50.5251	41.1889	82460	NM_024746	HHIPL2	No	No	Yes	No	No	No
chr1	220829712	220829962	220.289	41.1889	40	NM_005681	TAF1A	Yes	No	Yes	Yes	No	No
chr1	220884085	220884336	469.645	41.1889	26144	NM_198551	MIA3	Yes	No	Yes	Yes	No	No
chr1	220894913	220895161	39.5904	23.093	36971	NM_198551	MIA3	No	No	No	No	No	No
chr1	220953178	220953429	330.85	41.1889	775	NM_144695	C1orf58	Yes	No	Yes	Yes	No	Yes
chr1	221055054	221055299	67.1959	41.1889	77996	NM_207468	FAM177B	Yes	No	No	Yes	No	No
chr1	221603953	221604179	36.4997	41.1889	100	NM_017982	SUSD4	No	No	No	No	No	No
chr1	221755719	221755962	81.1162	41.1889	122450	NM_152610	C1orf65	No	Yes	Yes	No	No	No
chr1	222100220	222100469	39.8054	29.2338	48	NM_001031685	TP53BP2	No	No	Yes	No	No	No
chr1	222246917	222247131	295.189	41.1889	121389	NM_001136115	FBXO28	Yes	No	No	No	No	No
chr1	222368288	222368522	237.239	41.1889	8	NM_001136115	FBXO28	Yes	No	No	Yes	No	No
chr1	222499549	222499792	38.5191	29.0886	62120	NM_144780	DEGS1	No	No	Yes	No	No	No
chr1	222584687	222584935	347.431	41.1889	317	NM_002533	NVL	Yes	No	No	No	No	No
chr1	222610990	222611241	1279.73	41.1889	102	NM_014184	CNIH4	Yes	No	Yes	No	Yes	No
chr1	222634409	222634658	56.511	41.1889	23316	NM_014184	CNIH4	No	No	Yes	No	No	No
chr1	222684905	222685131	78.3448	41.1889	3336	NM_001115113	WDR26	No	No	Yes	No	No	No
chr1	222689103	222689353	127.89	41.1889	874	NM_001115113	WDR26	Yes	No	Yes	Yes	No	No
chr1	222878145	222878391	140.654	41.1889	7467	NM_152495	CNIH3	No	No	Yes	Yes	No	Yes
chr1	223683033	223683281	65.4625	41.1889	16	NM_194442	LBR	No	No	No	No	No	No
chr1	223699335	223699586	222.643	41.1889	16319	NM_194442	LBR	Yes	No	Yes	Yes	No	Yes
chr1	223722026	223722265	159.432	41.1889	39004	NM_194442	LBR	No	No	Yes	Yes	No	No
chr1	224031936	224032182	269.875	41.1889	78	NM_003133	SRP9	No	No	Yes	No	No	No
chr1	224134307	224134515	35.3516	23.093	2259	NM_014698	TMEM63A	No	No	Yes	No	No	No
chr1	224151595	224151827	37.7186	23.0119	8253	NM_020997	LEFTY1	No	No	Yes	Yes	No	Yes
chr1	224178494	224178743	122.606	41.1889	31	NM_013328	PYCR2	Yes	No	Yes	Yes	No	No
chr1	224253538	224253784	200.166	41.1889	27	NM_152608	C1orf55	Yes	No	No	No	No	No
chr1	224256604	224256853	95.1307	41.1889	3040	NM_152608	C1orf55	Yes	No	Yes	No	No	No
chr1	224317059	224317252	29.4282	23.093	105	NR_002315	LOC440926	No	No	No	No	No	No
chr1	224376026	224376272	99.8189	41.1889	59099	NR_002315	LOC440926	No	No	Yes	No	No	No
chr1	224440927	224441170	409.025	41.1889	3	NM_022735	ACBD3	Yes	No	Yes	Yes	No	No
chr1	224563317	224563558	107.126	41.1889	383	NM_173083	LIN9	No	No	Yes	No	No	No
chr1	224587773	224587994	62.5824	41.1889	24063	NM_173083	LIN9	No	No	No	No	No	No
chr1	224662336	224662577	116.864	41.1889	33	NM_001618	PARP1	Yes	No	Yes	No	No	No
chr1	224699346	224699597	131.628	41.1889	37048	NM_001618	PARP1	No	Yes	Yes	No	No	Yes
chr1	224880824	224881068	32.0182	41.1889	77823	NM_001003665	C1orf95	No	No	No	No	No	No
chr1	224907779	224908020	141.179	41.1889	85599	NM_002221	ITPKB	Yes	No	Yes	Yes	No	No
chr1	224929428	224929678	152.23	41.1889	63945	NM_002221	ITPKB	Yes	No	Yes	Yes	No	Yes
chr1	224931743	224931986	155.819	41.1889	61634	NM_002221	ITPKB	Yes	No	Yes	No	No	Yes
chr1	224957795	224958024	161.271	41.1889	35589	NM_002221	ITPKB	Yes	No	Yes	Yes	No	No
chr1	224966331	224966581	57.9848	32.6242	27042	NM_002221	ITPKB	No	No	No	No	No	No
chr1	224966994	224967231	46.2159	41.1889	26386	NM_002221	ITPKB	No	No	Yes	No	No	Yes
chr1	224967973	224968199	33.5434	29.2338	25412	NM_002221	ITPKB	No	No	No	No	No	No
chr1	224993619	224993859	95.003	41.1889	241	NM_002221	ITPKB	Yes	No	No	No	No	No
chr1	225052667	225052907	39.5904	32.6242	59289	NM_002221	ITPKB	No	No	Yes	No	No	No
chr1	225053300	225053526	57.9848	41.1889	59915	NM_002221	ITPKB	No	No	No	No	No	No
chr1	225082459	225082710	67.1959	41.1889	42311	NM_012486	PSEN2	Yes	No	No	Yes	No	No
chr1	225193854	225194097	104.098	41.1889	585	NM_020247	CABC1	Yes	No	Yes	Yes	No	No
chr1	225797030	225797271	57.9848	41.1889	20716	NM_178549	ZNF678	No	No	No	Yes	No	No
chr1	225817934	225818177	117.822	41.1889	189	NM_178549	ZNF678	Yes	No	Yes	Yes	No	No
chr1	225989515	225989761	539.436	41.1889	96	NM_023007	JMJD4	Yes	No	No	Yes	No	No
chr1	226016935	226017182	39.8054	29.2338	27324	NM_023007	JMJD4	Yes	No	Yes	No	No	No
chr1	226124395	226124644	145.19	41.1889	54479	NM_183062	MPN2	No	Yes	Yes	No	No	No
chr1	226336905	226337143	168.747	41.1889	41	NM_001658	ARF1	No	No	Yes	No	No	No
chr1	226357530	226357773	406.37	41.1889	7	NM_024319	C1orf35	No	No	No	No	No	No
chr1	226363472	226363717	164.191	41.1889	41	NM_181441	MRPL55	No	No	No	No	No	No
chr1	226394365	226394614	311.638	41.1889	115	NM_000858	GUK1	Yes	No	Yes	Yes	No	No
chr1	226395251	226395501	43.8241	23.093	772	NM_000858	GUK1	No	No	No	No	No	Yes
chr1	226419977	226420228	473.41	41.1889	51	NM_001010867	C1orf69	Yes	No	Yes	Yes	No	No
chr1	226467392	226467608	44.3121	23.0119	5017	NM_052843	OBSCN	No	No	No	No	No	Yes
chr1	226661022	226661273	175.296	41.1889	8	NM_145214	TRIM11	Yes	No	Yes	Yes	No	No
chr1	226718291	226718537	35.7707	23.0119	5984	NM_175055	HIST3H2BB	No	No	Yes	No	No	No
chr1	226718831	226719068	44.5592	23.093	6519	NM_175055	HIST3H2BB	No	No	No	No	No	No
chr1	226741354	226741597	136.738	41.1889	241	NM_001010858	RNF187	No	No	Yes	No	No	No
chr1	226755480	226755722	78.3702	41.1889	13885	NM_001010858	RNF187	Yes	No	No	No	No	No
chr1	227140863	227141110	79.5271	41.1889	203495	NM_021205	RHOU	No	No	Yes	No	No	No
chr1	227230122	227230365	67.1959	41.1889	243258	NM_004578	RAB4A	No	No	Yes	No	No	No
chr1	227260682	227260925	35.3516	23.093	212698	NM_004578	RAB4A	No	No	Yes	Yes	No	No
chr1	227332475	227332725	164.191	41.1889	140901	NM_004578	RAB4A	Yes	No	Yes	No	No	No
chr1	227357950	227358200	59.468	36.495	115426	NM_004578	RAB4A	Yes	No	Yes	No	No	No
chr1	227460861	227461073	44.5592	32.6242	12534	NM_004578	RAB4A	No	No	No	No	No	No
chr1	227545162	227545390	43.8241	23.093	34	NM_145257	C1orf96	No	No	No	No	No	No
chr1	227710584	227710835	218.184	41.1889	1	NM_018230	NUP133	No	No	Yes	No	No	No
chr1	227761171	227761392	29.4282	23.093	217	NM_012089	ABCB10	No	No	Yes	No	No	No
chr1	227828449	227828689	348.078	41.1889	34	NM_014777	URB2	Yes	No	Yes	Yes	No	No
chr1	227866590	227866836	63.6414	41.1889	38110	NM_014777	URB2	No	No	Yes	No	No	No
chr1	228269400	228269650	54.8683	29.0886	53	NM_004481	GALNT2	Yes	No	No	No	No	Yes
chr1	228479498	228479749	80.2612	41.1889	100366	NM_024554	PGBD5	No	No	Yes	No	No	No
chr1	228844700	228844951	408.287	41.1889	55	NM_007357	COG2	Yes	No	Yes	Yes	No	No
chr1	229175230	229175465	186.081	41.1889	5882	NM_024525	TTC13	No	No	Yes	No	No	No
chr1	229179785	229180036	38.6799	41.1889	1319	NM_024525	TTC13	No	No	No	No	No	No
chr1	229181267	229181518	1547.03	41.1889	53	NM_022786	ARV1	Yes	No	Yes	No	Yes	No
chr1	229413803	229414046	84.883	41.1889	29617	NM_014236	GNPAT	Yes	No	Yes	No	No	No
chr1	229443389	229443629	186.339	41.1889	32	NM_014236	GNPAT	Yes	No	No	Yes	No	No
chr1	229540207	229540457	835.442	41.1889	28	NM_032018	C1orf124	No	No	Yes	No	No	No
chr1	229730656	229730907	1002.38	41.1889	240	NM_005999	TSNAX	Yes	No	Yes	No	Yes	No
chr1	230537732	230537977	194.613	41.1889	180011	NM_020808	SIPA1L2	No	Yes	Yes	No	No	No
chr1	231126461	231126706	122.252	41.1889	26409	NM_032324	C1orf57	No	Yes	Yes	No	No	No
chr1	231152673	231152919	78.3448	41.1889	196	NM_032324	C1orf57	Yes	No	Yes	Yes	No	No
chr1	231484574	231484822	37.7186	23.0119	13383	NM_014801	PCNXL2	No	No	No	No	No	No
chr1	231498044	231498289	37.7186	32.6242	85	NM_014801	PCNXL2	No	No	No	Yes	No	No
chr1	232575709	232575955	636.274	41.1889	219	NM_001012985	C1orf31	Yes	No	Yes	Yes	No	No
chr1	232681471	232681704	32.5584	23.0119	116	NM_005646	TARBP1	No	No	Yes	No	No	No
chr1	232701663	232701912	68.0654	41.1889	20316	NM_005646	TARBP1	No	No	No	No	No	No
chr1	232724946	232725194	68.8824	41.1889	43599	NM_005646	TARBP1	No	No	Yes	No	No	No
chr1	232802342	232802573	44.5592	32.6242	9436	NM_182972	IRF2BP2	Yes	No	Yes	No	No	No
chr1	232802970	232803217	35.3516	23.093	8800	NM_182972	IRF2BP2	No	No	No	No	No	No
chr1	232810641	232810870	40.5025	23.0119	1138	NM_182972	IRF2BP2	No	No	Yes	No	No	No
chr1	232813220	232813465	48.8468	41.1889	1449	NM_182972	IRF2BP2	No	No	Yes	No	No	No
chr1	232815088	232815321	50.3712	32.6242	3311	NM_182972	IRF2BP2	No	No	Yes	No	No	No
chr1	232878649	232878892	129.15	41.1889	66877	NM_182972	IRF2BP2	Yes	No	No	No	Yes	No
chr1	232926271	232926522	90.4743	41.1889	114503	NM_182972	IRF2BP2	No	No	Yes	No	No	No
chr1	232974548	232974743	33.5434	29.2338	162752	NM_182972	IRF2BP2	No	No	Yes	No	No	No
chr1	233099086	233099334	53.5628	32.6242	258664	NR_002956	SNORA14B	No	No	No	No	No	No
chr1	233114233	233114400	48.6935	29.2338	243558	NR_002956	SNORA14B	No	No	No	No	No	No
chr1	233214448	233214682	82.7187	41.1889	143309	NR_002956	SNORA14B	Yes	No	Yes	No	No	No
chr1	233358721	233358971	389.482	41.1889	32	NM_014765	TOMM20	Yes	No	Yes	Yes	No	No
chr1	233391034	233391285	199.831	41.1889	34	NM_015014	RBM34	Yes	No	Yes	Yes	No	No
chr1	233505251	233505496	41.9451	41.1889	52781	NM_016374	ARID4B	No	No	No	No	No	No
chr1	233556698	233556943	71.8237	41.1889	1334	NM_016374	ARID4B	No	No	Yes	No	No	No
chr1	233558189	233558438	558.424	41.1889	62	NM_001037277	GGPS1	No	No	No	No	No	No
chr1	233597116	233597366	141.033	41.1889	109	NM_001079515	TBCE	Yes	No	No	Yes	No	No
chr1	233734465	233734709	603.867	41.1889	184	NM_152490	B3GALNT2	Yes	No	Yes	No	Yes	No
chr1	233872052	233872294	37.7186	23.0119	7742	NM_001098722	GNG4	No	No	Yes	No	No	No
chr1	234096948	234097183	76.9764	41.1889	223	NM_000081	LYST	No	No	No	No	No	No
chr1	234511892	234512102	187.434	41.1889	90	NM_019891	ERO1LB	Yes	No	No	No	Yes	No
chr1	234753870	234754105	113.925	41.1889	288	NM_201544	LGALS8	Yes	No	Yes	No	No	No
chr1	234834282	234834533	553.593	41.1889	29	NM_018072	HEATR1	Yes	No	Yes	No	No	Yes
chr1	235024981	235025230	843.989	41.1889	98	NM_000254	MTR	Yes	No	Yes	Yes	Yes	No
chr1	237949627	237949877	175.296	41.1889	90757	NM_000740	CHRM3	No	No	Yes	No	No	No
chr1	238806119	238806362	61.213	41.1889	35844	NM_022469	GREM2	No	No	No	No	No	No
chr1	239749703	239749947	178.081	41.1889	149	NM_000143	FH	No	No	Yes	No	No	No
chr1	239857997	239858247	41.9451	28.0839	7732	NM_001821	CHML	No	No	No	Yes	No	No
chr1	240077755	240078006	647.399	41.1889	277	NM_006027	EXO1	Yes	No	Yes	No	Yes	No
chr1	241485740	241485990	1209.6	41.1889	77	NM_006642	SDCCAG8	No	No	Yes	No	Yes	Yes
chr1	242277867	242278109	41.9451	41.1889	3195	NM_205768	ZNF238	No	No	Yes	No	No	No
chr1	242680742	242680987	18.2678	23.093	1171	NM_001126	ADSS	No	No	Yes	No	No	No
chr1	242682096	242682347	907.987	41.1889	186	NM_001126	ADSS	Yes	No	Yes	Yes	Yes	No
chr1	242882557	242882808	2025.06	41.1889	292	NM_016076	FAM152A	Yes	No	Yes	No	Yes	No
chr1	243065210	243065456	127.89	41.1889	72	NM_198076	FAM36A	No	No	Yes	No	No	No
chr1	243092891	243093142	77.9095	41.1889	1433	NM_004501	HNRNPU	Yes	No	Yes	Yes	No	No
chr1	243094325	243094567	126.603	41.1889	3	NM_004501	HNRNPU	No	No	Yes	No	No	No
chr1	243200987	243201230	76.4642	41.1889	794	NM_032328	EFCAB2	No	No	Yes	No	No	No
chr1	244737147	244737388	57.9848	41.1889	58920	NM_022366	TFB2M	No	No	No	No	No	No
chr1	244796103	244796353	811.413	41.1889	33	NM_001139459	C1orf71	Yes	No	Yes	Yes	No	No
chr1	244929177	244929408	46.5339	41.1889	24708	NM_016002	SCCPDH	No	No	No	No	No	No
chr1	245162041	245162292	1108.07	41.1889	13865	NM_015446	AHCTF1	Yes	No	No	No	Yes	No
chr1	245308541	245308748	71.8237	41.1889	47	NM_033213	ZNF670	Yes	No	Yes	No	No	No
chr1	245334155	245334404	209.382	41.1889	17	NM_001142572	ZNF669	Yes	No	Yes	No	No	No
chr1	245440646	245440896	84.4993	41.1889	27003	NR_003134	LOC441931	No	No	Yes	No	No	No
chr1	245561591	245561839	43.8241	23.093	48	NM_032752	ZNF496	Yes	No	No	No	No	No
chr1	245562383	245562595	58.4322	41.1889	822	NM_032752	ZNF496	No	No	No	No	No	No
chr1	245645925	245646170	101.658	41.1889	33	NM_001127461	NLRP3	Yes	No	No	No	No	No
chr1	247086927	247087178	946.433	41.1889	276	NM_030645	SH3BP5L	Yes	No	Yes	Yes	No	No
chr1	247119827	247120076	256.801	41.1889	58	NM_017865	ZNF692	Yes	No	Yes	No	No	No
chr1	247123762	247124011	36.4997	41.1889	3993	NM_017865	ZNF692	No	No	No	No	No	No
chr1	247134638	247134889	98.0402	41.1889	14870	NM_017865	ZNF692	No	No	Yes	No	No	No
chr1	247167035	247167281	41.9451	28.0839	94	NM_001017434	PGBD2	No	No	Yes	No	No	No
chr10	171796	171992	43.8241	23.093	1252	NM_212479	ZMYND11	No	No	No	Yes	No	No
chr10	487058	487308	101.293	41.1889	238424	NM_014974	DIP2C	No	Yes	Yes	No	No	No
chr10	967534	967782	237.636	41.1889	45957	NM_015155	LARP5	Yes	No	No	Yes	No	No
chr10	1024241	1024492	811.666	41.1889	18	NM_012341	GTPBP4	Yes	No	Yes	Yes	No	No
chr10	1085164	1085412	299.993	41.1889	228	NM_004508	IDI1	Yes	No	Yes	Yes	No	No
chr10	1092529	1092779	316.507	41.1889	121	NM_014023	WDR37	Yes	No	Yes	Yes	No	No
chr10	1272459	1272710	67.1959	41.1889	76877	NR_015376	C10orf139	No	No	Yes	No	No	No
chr10	2941098	2941339	74.6276	41.1889	158533	NM_002627	PFKP	No	Yes	Yes	No	No	No
chr10	3090198	3090447	72.8382	41.1889	9429	NM_002627	PFKP	No	No	Yes	No	No	No
chr10	3100487	3100717	63.6414	41.1889	851	NM_002627	PFKP	Yes	No	Yes	Yes	No	No
chr10	3204584	3204835	37.7186	23.0119	293	NM_014889	PITRM1	No	No	Yes	No	No	No
chr10	3699201	3699449	54.8683	41.1889	118129	NM_001300	KLF6	Yes	No	No	No	No	Yes
chr10	3814878	3815107	43.4696	23.0119	2462	NM_001300	KLF6	No	No	Yes	No	No	No
chr10	5324452	5324679	63.3015	41.1889	72410	NM_053049	UCN3	No	No	No	No	No	No
chr10	5325843	5326091	35.3516	23.093	71008	NM_053049	UCN3	No	No	Yes	Yes	No	No
chr10	5329535	5329786	43.8241	23.093	67315	NM_053049	UCN3	No	No	No	No	No	No
chr10	5349769	5350016	74.2503	41.1889	47083	NM_053049	UCN3	Yes	No	Yes	No	No	Yes
chr10	5479566	5479816	40.5025	41.1889	1146	NM_005863	NET1	No	Yes	Yes	No	No	No
chr10	5748698	5748907	44.5592	23.093	239	NR_024581	ASB13	No	No	Yes	No	Yes	No
chr10	5766521	5766772	349.528	41.1889	160	NM_017782	C10orf18	Yes	No	Yes	Yes	No	No
chr10	5857726	5857974	39.0183	29.0886	37667	NM_001494	GDI2	No	No	Yes	Yes	No	Yes
chr10	5895431	5895676	206.187	41.1889	36	NM_001494	GDI2	Yes	No	Yes	Yes	No	No
chr10	5971909	5972160	262.945	41.1889	169	NM_019046	ANKRD16	Yes	No	No	Yes	No	No
chr10	6133049	6133288	69.7401	41.1889	11109	NM_000417	IL2RA	No	No	Yes	Yes	No	No
chr10	6170793	6171027	214.251	41.1889	102	NM_032905	RBM17	No	No	Yes	No	No	No
chr10	6226655	6226871	68.1708	41.1889	55751	NM_032905	RBM17	No	No	No	Yes	No	No
chr10	6245722	6245973	228.063	41.1889	39053	NM_004566	PFKFB3	Yes	No	Yes	No	No	No
chr10	6283535	6283771	44.3121	32.6242	1247	NM_004566	PFKFB3	No	No	No	No	No	No
chr10	6284830	6285079	48.6935	29.2338	54	NM_004566	PFKFB3	No	No	No	No	No	No
chr10	6357308	6357558	40.5025	32.2335	72533	NM_004566	PFKFB3	Yes	No	No	No	No	Yes
chr10	6430046	6430280	88.951	41.1889	145263	NM_004566	PFKFB3	No	Yes	Yes	Yes	No	No
chr10	6555477	6555721	124.824	41.1889	106644	NM_006257	PRKCQ	No	Yes	Yes	No	No	No
chr10	6580776	6581010	62.7866	41.1889	81350	NM_006257	PRKCQ	No	No	Yes	Yes	No	Yes
chr10	6612319	6612568	48.8468	28.0839	49800	NM_006257	PRKCQ	No	No	No	Yes	No	Yes
chr10	6625029	6625279	142.207	41.1889	37089	NM_006257	PRKCQ	No	No	Yes	No	No	No
chr10	6747854	6748100	128.408	41.1889	85734	NM_006257	PRKCQ	No	No	Yes	No	No	No
chr10	7010059	7010294	49.6545	29.0886	347933	NM_006257	PRKCQ	Yes	No	Yes	No	No	No
chr10	7056062	7056308	78.3702	41.1889	393942	NM_006257	PRKCQ	No	No	Yes	No	No	No
chr10	7203184	7203421	67.6972	41.1889	290153	NM_001029880	SFMBT2	No	No	Yes	No	No	No
chr10	7340990	7341234	48.6634	29.0886	152343	NM_001029880	SFMBT2	No	No	No	No	No	No
chr10	7566487	7566732	46.5339	29.0886	73154	NM_001029880	SFMBT2	No	No	Yes	No	No	No
chr10	7590029	7590278	67.6972	41.1889	96698	NM_001029880	SFMBT2	No	No	Yes	Yes	No	No
chr10	7682261	7682487	35.3317	23.093	19245	NM_032817	ITIH5	No	No	No	No	No	No
chr10	7870016	7870266	170.427	41.1889	43	NM_005174	ATP5C1	Yes	No	Yes	Yes	No	No
chr10	7900224	7900471	321.443	41.1889	331	NM_031923	TAF3	Yes	No	Yes	Yes	No	No
chr10	8141393	8141628	42.2813	29.0886	4838	NM_002051	GATA3	No	No	Yes	No	No	No
chr10	8142158	8142391	105.993	41.1889	5602	NM_002051	GATA3	No	No	No	No	No	No
chr10	8143082	8143303	33.5434	29.2338	6520	NM_002051	GATA3	No	No	No	No	No	No
chr10	8170581	8170809	41.9451	41.1889	34023	NM_002051	GATA3	No	No	No	No	No	No
chr10	8327198	8327448	168.022	41.1889	190651	NM_002051	GATA3	No	No	Yes	No	No	Yes
chr10	8413602	8413845	49.6545	36.495	277051	NM_002051	GATA3	No	No	Yes	No	No	No
chr10	8414389	8414637	90.4503	41.1889	277841	NM_002051	GATA3	No	Yes	No	No	No	No
chr10	8442451	8442698	25.2687	32.2335	305902	NM_002051	GATA3	No	No	Yes	No	No	No
chr10	8484530	8484781	113.645	41.1889	347983	NM_002051	GATA3	No	No	No	Yes	No	Yes
chr10	8506867	8507115	28.3418	23.0119	370319	NM_002051	GATA3	No	No	Yes	No	No	No
chr10	8520586	8520826	84.4993	41.1889	384034	NM_002051	GATA3	No	Yes	Yes	No	No	No
chr10	9092101	9092335	90.4743	41.1889	955546	NM_002051	GATA3	No	No	No	Yes	No	Yes
chr10	11223486	11223736	36.4997	41.1889	23387	NM_001025076	CUGBP2	No	No	Yes	No	No	No
chr10	11227357	11227607	99.1839	41.1889	19516	NM_001025076	CUGBP2	Yes	No	Yes	Yes	No	Yes
chr10	11245195	11245437	103.415	41.1889	1682	NM_001025076	CUGBP2	No	No	Yes	No	No	No
chr10	11247307	11247556	56.511	41.1889	433	NM_001025076	CUGBP2	No	No	Yes	No	No	No
chr10	11248145	11248381	22.6087	23.0119	1265	NM_001025076	CUGBP2	No	No	No	No	No	No
chr10	11260792	11261032	154.56	41.1889	13914	NM_001025076	CUGBP2	No	Yes	Yes	Yes	No	Yes
chr10	11262283	11262534	123.484	41.1889	15410	NM_001025076	CUGBP2	No	No	Yes	No	No	No
chr10	11318158	11318391	25.2687	23.0119	71276	NM_001025076	CUGBP2	No	No	No	No	No	No
chr10	11426629	11426876	219.121	41.1889	179754	NM_001025076	CUGBP2	Yes	No	Yes	Yes	No	No
chr10	11485278	11485528	214.036	41.1889	128876	NM_001080491	USP6NL	Yes	No	Yes	No	No	Yes
chr10	11693625	11693868	63.3015	41.1889	79467	NM_001080491	USP6NL	No	No	Yes	No	No	No
chr10	11839966	11840214	95.1307	41.1889	15729	NM_024693	ECHDC3	No	No	No	No	No	Yes
chr10	11945800	11946040	47.4019	41.1889	40518	NM_153256	C10orf47	No	No	Yes	No	No	No
chr10	11956589	11956836	16.3385	29.2338	51310	NM_153256	C10orf47	No	No	No	No	No	Yes
chr10	12124978	12125227	457.984	41.1889	74	NM_080599	UPF2	Yes	No	Yes	Yes	No	Yes
chr10	12150633	12150867	137.843	41.1889	189	NM_018706	DHTKD1	Yes	No	Yes	Yes	No	No
chr10	12194846	12195076	45.3371	32.6242	16684	NM_001142628	SEC61A2	No	Yes	Yes	No	No	No
chr10	12211385	12211631	58.4322	41.1889	137	NM_001142628	SEC61A2	No	No	No	No	No	No
chr10	12277887	12278138	936.819	41.1889	42	NM_006023	CDC123	Yes	No	Yes	Yes	No	No
chr10	12530783	12530994	56.9944	29.0886	99300	NM_020397	CAMK1D	No	No	Yes	No	No	No
chr10	12670530	12670771	103.415	41.1889	239062	NM_020397	CAMK1D	Yes	Yes	Yes	No	No	No
chr10	12676693	12676931	39.5904	23.093	245224	NM_020397	CAMK1D	No	No	Yes	Yes	No	No
chr10	12688079	12688319	48.6634	41.1889	256611	NM_020397	CAMK1D	No	No	Yes	Yes	No	No
chr10	13243291	13243542	513.79	41.1889	170	NM_018518	MCM10	Yes	No	Yes	No	No	No
chr10	13384031	13384280	220.289	41.1889	2020	NM_006214	PHYH	Yes	No	Yes	Yes	No	Yes
chr10	13430012	13430235	48.6935	29.2338	162	NM_012247	SEPHS1	No	No	Yes	No	No	No
chr10	13431093	13431325	32.5584	23.0119	924	NM_012247	SEPHS1	No	No	No	No	No	No
chr10	13668804	13669052	794.334	41.1889	16	NM_003675	PRPF18	Yes	No	Yes	Yes	No	No
chr10	13869005	13869248	142.207	41.1889	200182	NM_003675	PRPF18	Yes	No	Yes	Yes	No	No
chr10	14267164	14267396	47.4019	41.1889	145591	NM_018027	FRMD4A	No	No	Yes	No	No	No
chr10	14589375	14589625	136.342	41.1889	176629	NM_018027	FRMD4A	No	Yes	Yes	Yes	No	Yes
chr10	14610412	14610632	37.7186	23.0119	197651	NM_018027	FRMD4A	No	No	No	No	No	No
chr10	14644123	14644363	32.5584	23.0119	212658	NM_031453	FAM107B	No	No	No	No	No	No
chr10	14654049	14654289	28.2369	28.0839	202732	NM_031453	FAM107B	No	No	Yes	No	No	No
chr10	14920065	14920316	501.28	41.1889	76	NM_016299	HSPA14	Yes	No	Yes	No	No	No
chr10	14960684	14960931	140.654	41.1889	97	NM_024670	SUV39H2	No	No	No	No	No	No
chr10	15035981	15036231	187.434	41.1889	7	NM_001033857	DCLRE1C	Yes	No	Yes	Yes	No	Yes
chr10	15041754	15042002	95.8783	41.1889	435	NM_001080836	MEIG1	Yes	No	No	Yes	No	No
chr10	15170763	15171012	47.4019	32.6242	107	NM_001039844	ACBD7	No	No	Yes	No	No	No
chr10	15179131	15179382	379.809	41.1889	67	NM_153244	C10orf111	Yes	No	Yes	Yes	No	No
chr10	15251754	15252005	88.951	41.1889	1179	NM_004808	NMT2	No	Yes	Yes	No	No	No
chr10	15290967	15291211	31.7311	29.0886	40389	NM_004808	NMT2	No	No	Yes	No	No	No
chr10	15942428	15942679	222.505	41.1889	29	NM_024948	C10orf97	Yes	No	No	Yes	No	No
chr10	16518997	16519248	91.4741	41.1889	150	NM_001001484	PTER	Yes	No	Yes	Yes	No	No
chr10	16899539	16899789	291.609	41.1889	206	NM_012425	RSU1	Yes	No	Yes	Yes	No	No
chr10	16973409	16973624	58.4322	41.1889	74058	NM_012425	RSU1	No	No	No	No	No	Yes
chr10	17085388	17085632	18.2678	23.093	126311	NM_001081	CUBN	No	No	Yes	No	No	No
chr10	17105885	17106136	52.81	32.6242	105811	NM_001081	CUBN	No	No	Yes	No	No	No
chr10	17110931	17111165	28.6879	29.2338	100773	NM_001081	CUBN	No	No	No	No	No	No
chr10	17111535	17111775	63.5662	41.1889	100166	NM_001081	CUBN	No	No	Yes	No	No	No
chr10	17283535	17283781	237.636	41.1889	28	NM_176083	TRDMT1	Yes	No	Yes	No	No	No
chr10	17288286	17288521	28.3418	23.0119	4717	NM_176083	TRDMT1	No	No	No	No	No	No
chr10	17310345	17310596	47.4019	32.6242	833	NM_003380	VIM	No	No	Yes	No	No	No
chr10	17312085	17312323	54.8683	29.0886	901	NM_003380	VIM	No	No	Yes	No	No	No
chr10	17510803	17511043	46.5339	41.1889	25336	NM_001004470	ST8SIA6	No	Yes	Yes	No	No	Yes
chr10	17725944	17726195	406.37	41.1889	60	NM_003473	STAM	No	No	Yes	No	No	No
chr10	18980464	18980709	272.717	41.1889	31	NM_182543	NSUN6	Yes	No	No	Yes	No	No
chr10	18988051	18988302	312.045	41.1889	142	NM_178815	ARL5B	Yes	No	Yes	Yes	No	No
chr10	21701927	21702175	76.8851	41.1889	124167	NM_001010911	C10orf114	No	No	Yes	No	No	No
chr10	21824742	21824990	57.9848	32.6242	1352	NM_001010911	C10orf114	No	No	Yes	No	No	No
chr10	21854607	21854858	62.5824	41.1889	116	NM_207371	C10orf140	No	No	Yes	No	No	No
chr10	21862969	21863204	63.3015	41.1889	21	NM_004641	MLLT10	No	No	Yes	No	No	No
chr10	22127011	22127247	38.5191	29.0886	205526	NM_022365	DNAJC1	No	No	No	No	No	No
chr10	22332658	22332904	51.3821	38.2204	126	NM_022365	DNAJC1	Yes	No	Yes	Yes	No	No
chr10	22558329	22558561	61.0727	41.1889	86859	NM_012071	COMMD3	No	No	No	No	No	No
chr10	22645282	22645520	87.0871	41.1889	97	NM_012071	COMMD3	Yes	No	Yes	No	No	No
chr10	22662282	22662526	35.7707	41.1889	12000	NM_172242	SPAG6	No	No	No	No	No	No
chr10	22669480	22669703	48.6634	23.0119	4813	NM_172242	SPAG6	No	No	Yes	No	No	No
chr10	22765872	22766123	47.4019	41.1889	91593	NM_172242	SPAG6	No	No	Yes	No	No	No
chr10	22820927	22821173	40.5025	41.1889	146646	NM_172242	SPAG6	Yes	Yes	Yes	No	No	Yes
chr10	22940838	22941086	87.4511	41.1889	102546	NM_005028	PIP4K2A	No	No	No	No	No	No
chr10	22975382	22975629	63.6414	41.1889	68003	NM_005028	PIP4K2A	No	No	Yes	No	No	No
chr10	22978642	22978878	32.5584	23.0119	64748	NM_005028	PIP4K2A	No	No	No	No	No	No
chr10	22982188	22982428	61.213	32.6242	61200	NM_005028	PIP4K2A	No	No	No	No	No	Yes
chr10	22995438	22995689	82.4659	41.1889	47945	NM_005028	PIP4K2A	No	No	Yes	No	No	No
chr10	23008614	23008839	22.6087	41.1889	34782	NM_005028	PIP4K2A	No	No	No	No	No	No
chr10	23011422	23011672	86.213	41.1889	31961	NM_005028	PIP4K2A	No	Yes	No	No	No	No
chr10	23043401	23043604	44.3121	23.0119	6	NM_005028	PIP4K2A	No	No	Yes	No	No	No
chr10	23697880	23698127	50.5251	23.093	24226	NM_153714	C10orf67	No	No	No	No	No	No
chr10	23767840	23768063	58.4322	41.1889	94174	NM_153714	C10orf67	No	No	Yes	No	No	No
chr10	23869418	23869653	61.0727	41.1889	154145	NM_001098500	KIAA1217	No	No	Yes	No	No	No
chr10	25053356	25053600	39.8054	29.2338	876	NM_020824	ARHGAP21	No	No	Yes	No	No	No
chr10	25216559	25216793	46.2159	23.0119	64862	NM_020200	PRTFDC1	No	No	No	No	No	Yes
chr10	25345006	25345252	48.6634	29.0886	94	NM_145010	C10orf63	No	No	No	No	No	No
chr10	26766592	26766823	59.468	41.1889	564	NM_019043	APBB1IP	No	No	Yes	No	No	No
chr10	26777712	26777961	99.5446	41.1889	10565	NM_019043	APBB1IP	Yes	No	Yes	No	No	No
chr10	26797755	26797996	62.1477	41.1889	30604	NM_019043	APBB1IP	No	Yes	Yes	No	No	No
chr10	26808622	26808872	31.7311	29.0886	41476	NM_019043	APBB1IP	No	Yes	Yes	No	No	No
chr10	27026408	27026659	238.598	41.1889	67	NM_014317	PDSS1	Yes	No	Yes	Yes	No	No
chr10	27189876	27190126	501.08	41.1889	37	NM_001012751	ABI1	Yes	No	Yes	No	Yes	Yes
chr10	27429250	27429498	67.6972	41.1889	58	NM_014915	ANKRD26	No	No	No	No	No	No
chr10	27483234	27483480	994.516	41.1889	31	NM_139312	YME1L1	Yes	No	No	Yes	No	No
chr10	27569666	27569911	39.8054	29.2338	25	NM_145698	ACBD5	No	No	Yes	No	No	No
chr10	27570979	27571230	715.152	41.1889	31	NM_001042473	ACBD5	Yes	Yes	Yes	Yes	Yes	No
chr10	27571917	27572162	136.128	41.1889	966	NM_001042473	ACBD5	Yes	No	Yes	No	No	No
chr10	27832976	27833225	730.318	41.1889	154	NM_021252	RAB18	Yes	No	Yes	No	No	No
chr10	28697233	28697479	44.3121	32.6242	86284	NM_173496	MPP7	No	No	No	No	No	No
chr10	28722982	28723201	28.6879	29.2338	112019	NM_173496	MPP7	No	No	No	No	No	No
chr10	28761113	28761337	28.2369	41.1889	100480	NM_100264	WAC	No	No	No	No	No	No
chr10	28861788	28862024	136.342	41.1889	201	NM_100264	WAC	Yes	No	Yes	No	No	No
chr10	29738282	29738522	123.359	41.1889	104	NR_003930	LOC387647	Yes	No	No	No	No	No
chr10	29987877	29988128	29.4282	23.093	24096	NM_021738	SVIL	No	No	No	No	No	No
chr10	30010738	30010985	97.3403	41.1889	46955	NM_021738	SVIL	Yes	No	Yes	Yes	No	No
chr10	30237932	30238174	43.8241	23.093	138752	NM_020848	KIAA1462	No	No	No	Yes	No	No
chr10	30356279	30356524	288.591	41.1889	20404	NM_020848	KIAA1462	Yes	Yes	Yes	No	No	No
chr10	30678156	30678407	215.585	41.1889	9	NM_018109	PAPD1	No	No	No	No	No	No
chr10	30747764	30748003	57.224	41.1889	14988	NM_005204	MAP3K8	No	No	No	No	No	No
chr10	30765937	30766179	100.299	41.1889	3187	NM_005204	MAP3K8	No	Yes	Yes	No	No	No
chr10	30785259	30785508	65.4625	41.1889	22512	NM_005204	MAP3K8	Yes	No	Yes	Yes	No	No
chr10	30831237	30831479	38.6799	41.1889	68487	NM_005204	MAP3K8	No	Yes	Yes	No	No	No
chr10	30858448	30858693	90.4743	41.1889	95699	NM_005204	MAP3K8	No	No	Yes	Yes	No	Yes
chr10	31034128	31034377	48.8468	28.0839	75600	NM_183058	LYZL2	No	No	Yes	No	No	No
chr10	31112864	31113081	53.5628	32.6242	154320	NM_183058	LYZL2	No	No	No	No	No	No
chr10	31419838	31420045	36.4997	28.0839	59070	NM_001143771	ZNF438	No	No	Yes	No	No	No
chr10	31466188	31466431	56.511	41.1889	105438	NM_001143771	ZNF438	No	No	Yes	Yes	No	No
chr10	31647836	31648086	170.784	41.1889	68	NR_024284	LOC220930	No	No	Yes	No	No	No
chr10	32259278	32259518	71.8582	41.1889	1623	NM_018287	ARHGAP12	No	No	Yes	No	No	No
chr10	32385374	32385603	76.4642	41.1889	112	NM_004521	KIF5B	No	No	Yes	No	No	No
chr10	32675259	32675482	121.734	41.1889	748	NM_025209	EPC1	No	No	Yes	No	No	No
chr10	32707782	32708033	39.0183	23.0119	31789	NM_025209	EPC1	No	No	No	No	No	No
chr10	32774922	32775173	348.978	41.1889	1	NM_001026383	CCDC7	Yes	No	Yes	Yes	No	No
chr10	33287338	33287572	90.4743	41.1889	157	NM_002211	ITGB1	Yes	No	Yes	Yes	No	No
chr10	33310701	33310945	46.2159	41.1889	23525	NM_002211	ITGB1	No	No	No	Yes	No	No
chr10	33484835	33485083	36.4997	28.0839	178879	NM_003873	NRP1	No	No	No	No	No	No
chr10	33577644	33577879	32.0182	28.0839	86077	NM_003873	NRP1	No	No	No	No	No	No
chr10	33662673	33662920	40.5025	23.0119	1042	NM_003873	NRP1	No	No	Yes	No	No	No
chr10	35109791	35110037	44.3121	23.0119	34014	NM_019619	PARD3	No	No	Yes	No	No	No
chr10	35419475	35419718	310.172	41.1889	297	NM_003591	CUL2	Yes	No	Yes	No	No	No
chr10	35455999	35456243	99.8189	41.1889	272	NM_181571	CREM	No	No	No	No	No	No
chr10	35524874	35525122	50.3712	41.1889	163	NM_182722	CREM	No	No	No	No	No	No
chr10	35665071	35665317	82.7789	41.1889	613	NM_145012	CCNY	Yes	No	No	No	No	No
chr10	35708311	35708557	44.3121	23.0119	42627	NM_145012	CCNY	No	No	No	No	No	No
chr10	35776671	35776909	65.9513	41.1889	110983	NM_145012	CCNY	No	No	Yes	No	No	No
chr10	38186409	38186655	137.546	41.1889	41	NM_021045	ZNF248	No	No	Yes	No	No	No
chr10	38305513	38305763	855.181	41.1889	180	NM_145011	ZNF25	No	No	No	No	Yes	No
chr10	38339376	38339626	491.804	41.1889	82	NM_006954	ZNF33A	Yes	No	Yes	No	No	No
chr10	38423066	38423317	1146.67	41.1889	89	NM_001007094	ZNF37A	No	No	No	No	Yes	No
chr10	38731689	38731917	92.5176	41.1889	25276	NR_024497	LOC399744	No	No	Yes	No	No	No
chr10	41699837	41700010	28.7208	23.0119	483575	NR_024380	LOC441666	No	No	No	No	No	No
chr10	42368246	42368497	1423.64	41.1889	85626	NM_006955	ZNF33B	Yes	No	No	No	Yes	No
chr10	42453928	42454165	164.087	41.1889	49	NM_006955	ZNF33B	No	No	Yes	No	No	No
chr10	42598061	42598308	760.607	41.1889	80	NM_014753	BMS1	Yes	No	Yes	Yes	No	No
chr10	42953719	42953955	142.283	41.1889	102	NM_018590	CSGALNACT2	Yes	No	Yes	Yes	No	No
chr10	43046984	43047215	53.4168	41.1889	35273	NM_145313	RASGEF1A	No	No	Yes	No	No	No
chr10	43212692	43212937	213.716	41.1889	15	NM_001098207	HNRNPF	Yes	No	Yes	Yes	No	Yes
chr10	43223104	43223349	65.4625	41.1889	78	NM_001098206	HNRNPF	No	No	No	No	No	No
chr10	43224493	43224743	252.007	41.1889	43	NM_004966	HNRNPF	Yes	No	Yes	Yes	No	No
chr10	43233585	43233832	50.5251	32.6242	9007	NM_001098204	HNRNPF	Yes	Yes	Yes	No	No	No
chr10	43235783	43236023	74.0434	41.1889	11202	NM_001098204	HNRNPF	No	No	Yes	No	No	No
chr10	43252170	43252418	85.7785	41.1889	27593	NM_001098204	HNRNPF	No	No	Yes	No	No	No
chr10	43267618	43267867	93.0402	41.1889	43041	NM_001098204	HNRNPF	Yes	No	Yes	No	No	No
chr10	43270933	43271184	319.217	41.1889	46357	NM_001098204	HNRNPF	Yes	No	Yes	No	No	No
chr10	43421739	43421960	246.547	41.1889	11	NM_145312	ZNF485	Yes	No	No	Yes	Yes	No
chr10	43464283	43464534	1342.07	41.1889	77	NM_006973	ZNF32	Yes	No	No	No	Yes	No
chr10	43505560	43505808	53.5628	32.6242	41353	NM_006973	ZNF32	No	No	No	No	No	No
chr10	43631750	43631996	69.7401	41.1889	26003	NR_002726	HNRNPA3P1	No	Yes	Yes	No	No	No
chr10	43661940	43662191	75.6074	41.1889	56195	NR_002726	HNRNPA3P1	No	No	Yes	Yes	No	No
chr10	44729177	44729424	111.93	41.1889	2531	NM_001123376	TMEM72	Yes	No	Yes	No	No	No
chr10	44784194	44784445	55.4055	23.093	9095	NM_032023	RASSF4	No	No	Yes	No	No	No
chr10	44816170	44816421	241.814	41.1889	17	NM_006963	ZNF22	Yes	No	Yes	Yes	No	No
chr10	45372938	45373161	37.7186	23.0119	22225	NM_001002266	MARCH8	Yes	No	No	Yes	No	No
chr10	45410275	45410522	228.063	41.1889	39	NM_145021	38418	No	No	No	No	No	No
chr10	45488214	45488444	85.9595	41.1889	73	NM_001128324	ANUBL1	Yes	No	Yes	No	No	No
chr10	45542486	45542710	175.296	41.1889	74	NM_015262	FAM21C	Yes	No	No	Yes	No	No
chr10	46499025	46499266	28.4562	23.093	4394	NM_005972	PPYR1	No	No	No	No	No	No
chr10	47125651	47125891	32.5584	23.0119	2468	NR_003601	ANTXRL	No	No	Yes	No	No	No
chr10	48047450	48047690	101.658	41.1889	10712	NM_016204	GDF2	Yes	No	Yes	No	No	No
chr10	48081451	48081699	82.7187	41.1889	22404	NM_004962	GDF10	No	No	Yes	No	No	No
chr10	48098013	48098260	35.3516	23.093	38965	NM_004962	GDF10	No	No	No	No	No	No
chr10	49184626	49184866	35.7707	23.0119	32024	NM_001018071	FRMPD2	No	No	No	No	No	No
chr10	49534795	49535025	53.5628	32.6242	28613	NM_020945	WDFY4	No	No	Yes	No	No	No
chr10	50213460	50213709	291.164	41.1889	36392	NM_001135196	C10orf71	Yes	No	No	Yes	No	Yes
chr10	50319493	50319738	87.6482	41.1889	49703	NM_001080520	DRGX	No	Yes	Yes	No	No	No
chr10	50386405	50386642	50.5251	23.093	15808	NM_170753	PGBD3	No	Yes	Yes	No	No	No
chr10	50416971	50417216	61.0727	41.1889	59	NM_000124	ERCC6	Yes	No	Yes	No	No	No
chr10	50485002	50485252	52.81	32.6242	2019	NM_020984	CHAT	No	No	No	No	No	No
chr10	51168634	51168882	29.3595	23.0119	12426	NM_001077685	AGAP7	No	No	Yes	No	No	No
chr10	51173170	51173415	76.9764	41.1889	16960	NM_001077685	AGAP7	No	Yes	Yes	No	No	No
chr10	51235025	51235271	132.308	41.1889	7224	NM_005437	NCOA4	No	No	Yes	No	No	No
chr10	51497530	51497777	150.95	41.1889	36	NM_001005751	FAM21A	No	No	No	Yes	No	No
chr10	51952695	51952937	54.2553	41.1889	100926	NM_147156	SGMS1	Yes	No	No	No	No	No
chr10	52051686	52051920	42.7478	41.1889	1939	NM_147156	SGMS1	No	No	No	No	No	No
chr10	52054232	52054478	76.4642	41.1889	613	NM_147156	SGMS1	No	No	Yes	No	No	No
chr10	52089784	52090031	48.6935	29.2338	36165	NM_147156	SGMS1	Yes	No	No	Yes	No	No
chr10	53129383	53129634	1070.38	41.1889	148	NM_015235	CSTF2T	Yes	No	Yes	Yes	No	No
chr10	57790987	57791238	209.408	41.1889	73	NM_001005413	ZWINT	No	No	No	Yes	No	No
chr10	59698626	59698877	137.546	41.1889	149	NM_018464	CISD1	No	No	Yes	No	No	No
chr10	59764571	59764820	295.189	41.1889	49	NM_003338	UBE2D1	Yes	No	Yes	No	Yes	No
chr10	59815166	59815417	210.116	41.1889	110	NM_003201	TFAM	Yes	No	Yes	No	No	No
chr10	61336215	61336454	140.87	41.1889	489	NM_005436	CCDC6	Yes	No	No	No	No	No
chr10	61876732	61876914	48.6935	29.2338	57330	NM_020987	ANK3	Yes	No	No	No	No	No
chr10	62157872	62158114	42.2813	38.2204	50232	NM_001786	CDC2	No	No	No	Yes	No	Yes
chr10	62207918	62208162	71.8582	41.1889	185	NM_001786	CDC2	No	No	Yes	No	No	No
chr10	62716490	62716741	42.0004	23.093	166598	NM_178505	TMEM26	No	No	Yes	No	No	No
chr10	63180762	63180989	52.8097	29.0886	88151	NM_173554	C10orf107	No	No	Yes	No	No	No
chr10	63195467	63195717	123.391	41.1889	102868	NM_173554	C10orf107	No	Yes	Yes	Yes	No	Yes
chr10	63211673	63211907	28.2369	28.0839	119066	NM_173554	C10orf107	No	No	No	No	No	Yes
chr10	63330753	63330995	21.2646	23.093	574	NM_032199	ARID5B	No	No	No	No	No	No
chr10	63391163	63391401	38.6799	41.1889	59834	NM_032199	ARID5B	No	Yes	Yes	No	No	No
chr10	63613229	63613474	65.4625	41.1889	85120	NM_145307	RTKN2	No	Yes	Yes	No	No	No
chr10	63698539	63698785	39.8054	29.2338	191	NM_145307	RTKN2	Yes	No	Yes	Yes	No	No
chr10	63958395	63958643	42.0004	41.1889	8307	NM_199452	ZNF365	No	No	No	No	No	No
chr10	64111028	64111254	53.4055	32.2335	123380	NM_032804	ADO	No	No	No	No	No	No
chr10	64234232	64234483	1175.48	41.1889	164	NM_032804	ADO	Yes	No	Yes	Yes	Yes	No
chr10	64246845	64247096	48.6935	29.2338	839	NM_001136179	EGR2	No	No	Yes	Yes	No	No
chr10	64562927	64563178	201.493	41.1889	40	NM_030759	NRBF2	Yes	No	Yes	Yes	No	Yes
chr10	64699113	64699359	46.2159	41.1889	249	NM_004241	JMJD1C	Yes	No	Yes	No	No	No
chr10	64951556	64951798	53.5628	32.6242	549	NM_001001330	REEP3	No	No	Yes	No	No	No
chr10	69042721	69042971	47.4019	32.6242	52575	NM_001127384	CTNNA3	No	No	Yes	No	No	No
chr10	69193807	69194029	136.128	41.1889	67964	NM_013266	CTNNA3	No	No	Yes	No	No	No
chr10	69267913	69268144	81.1162	41.1889	86	NM_021800	DNAJC12	No	No	No	No	Yes	No
chr10	69279131	69279379	863.967	41.1889	11313	NM_021800	DNAJC12	Yes	No	Yes	No	Yes	No
chr10	69314903	69315154	50.5251	32.6242	84	NM_001142498	SIRT1	No	No	No	Yes	No	No
chr10	69504979	69505226	131.472	41.1889	6	NM_015601	HERC4	Yes	No	No	Yes	No	No
chr10	69761690	69761935	187.434	41.1889	39	NM_021644	HNRNPH3	No	No	Yes	No	No	No
chr10	69836899	69837143	58.4322	41.1889	35	NM_001042417	RUFY2	No	No	Yes	No	No	No
chr10	69901561	69901810	62.5824	41.1889	199	NM_001080449	DNA2	No	No	Yes	No	No	No
chr10	69957175	69957419	219.121	41.1889	292	NM_152707	SLC25A16	Yes	No	No	No	No	No
chr10	70029958	70030209	38.6799	23.093	39961	NM_030625	TET1	No	No	Yes	No	No	No
chr10	70150704	70150949	95.4771	41.1889	150	NM_018237	CCAR1	Yes	No	Yes	No	No	No
chr10	70330861	70331112	276.948	41.1889	53	NM_024045	DDX50	Yes	No	Yes	Yes	No	No
chr10	70385749	70386000	764.487	41.1889	23	NM_004728	DDX21	Yes	No	Yes	Yes	No	No
chr10	70386764	70387010	43.4696	41.1889	990	NM_004728	DDX21	No	No	Yes	No	No	No
chr10	70418437	70418683	369.058	41.1889	62	NM_015634	KIAA1279	Yes	Yes	Yes	No	No	No
chr10	70553539	70553788	103.415	41.1889	250	NM_004896	VPS26A	No	No	No	No	No	No
chr10	70609737	70609988	1102.36	41.1889	136	NM_003171	SUPV3L1	No	No	Yes	No	No	No
chr10	70645176	70645416	41.9451	28.0839	4768	NM_025130	HKDC1	No	No	No	No	No	No
chr10	70652489	70652732	45.9412	32.6242	2546	NM_025130	HKDC1	No	No	Yes	No	No	No
chr10	70655002	70655201	29.4282	23.093	5037	NM_025130	HKDC1	No	No	No	No	No	No
chr10	70747928	70748142	63.3015	41.1889	573	NM_000188	HK1	Yes	No	Yes	Yes	No	No
chr10	70774384	70774632	57.9848	32.6242	25900	NM_000188	HK1	No	No	Yes	No	No	No
chr10	70789463	70789697	44.5592	23.093	40972	NM_000188	HK1	No	No	Yes	No	No	No
chr10	70822118	70822368	35.3317	23.093	24436	NM_001057	TACR2	No	No	Yes	No	No	No
chr10	70838727	70838961	32.5584	23.0119	7835	NM_001057	TACR2	Yes	No	No	Yes	No	Yes
chr10	70853841	70854063	40.5025	23.0119	7273	NM_001057	TACR2	No	No	No	Yes	No	No
chr10	70937670	70937905	55.4055	41.1889	56556	NM_012339	TSPAN15	No	No	No	No	No	No
chr10	71059931	71060166	57.9848	32.6242	40	NM_145306	C10orf35	Yes	No	No	Yes	No	No
chr10	71523281	71523522	80.2612	41.1889	39294	NM_032797	AIFM2	No	No	Yes	No	No	Yes
chr10	71576389	71576640	91.4741	41.1889	13	NM_001040273	TYSND1	No	No	Yes	No	No	No
chr10	71600165	71600407	109.217	41.1889	4	NM_001142648	SAR1A	Yes	No	Yes	Yes	No	No
chr10	71603883	71604130	40.5025	32.2335	3716	NM_001142648	SAR1A	Yes	No	No	Yes	No	Yes
chr10	71662894	71663138	50.5251	32.6242	179	NM_021129	PPA1	No	No	No	No	No	No
chr10	71794341	71794554	31.6774	23.093	16972	NM_207119	LRRC20	No	No	Yes	Yes	No	No
chr10	71811624	71811872	35.3317	23.093	329	NM_207119	LRRC20	No	No	No	No	No	No
chr10	71812342	71812575	69.7401	41.1889	71	NM_018205	LRRC20	No	No	Yes	No	No	No
chr10	71833771	71834016	100.299	41.1889	27	NM_004096	EIF4EBP2	Yes	No	Yes	Yes	No	No
chr10	71907558	71907793	80.2612	41.1889	894	NM_014431	KIAA1274	No	No	Yes	Yes	No	No
chr10	71910005	71910234	62.1477	41.1889	1550	NM_014431	KIAA1274	No	No	Yes	No	No	No
chr10	71924476	71924718	21.7953	23.0119	16028	NM_014431	KIAA1274	No	No	Yes	No	No	No
chr10	72008250	72008486	76.0469	41.1889	24168	NM_005041	PRF1	No	Yes	No	No	No	No
chr10	72032387	72032631	85.9595	41.1889	27	NM_005041	PRF1	No	No	Yes	Yes	No	Yes
chr10	72245540	72245782	67.1959	41.1889	48	NM_003901	SGPL1	Yes	No	No	No	No	No
chr10	72807075	72807321	113.645	41.1889	19511	NM_052836	CDH23	Yes	No	Yes	No	No	No
chr10	73126487	73126697	32.5584	32.6242	76750	NM_022153	C10orf54	No	No	No	No	No	No
chr10	73165848	73166096	63.6414	38.2204	37370	NM_022153	C10orf54	Yes	No	Yes	Yes	No	No
chr10	73178700	73178948	107.664	41.1889	24518	NM_022153	C10orf54	Yes	No	Yes	Yes	No	No
chr10	73280904	73281153	100.299	41.1889	59	NM_002778	PSAP	Yes	No	Yes	No	No	No
chr10	73318483	73318734	54.8683	41.1889	37521	NM_002778	PSAP	No	No	Yes	Yes	No	No
chr10	73509274	73509521	56.9944	41.1889	9398	NM_014767	SPOCK2	No	No	Yes	No	No	No
chr10	73537093	73537327	94.0733	41.1889	18415	NM_014767	SPOCK2	Yes	No	No	No	No	No
chr10	73645648	73645899	126.603	41.1889	38	NM_173473	C10orf104	No	No	Yes	No	No	No
chr10	73678499	73678746	98.0402	41.1889	25060	NM_019058	DDIT4	No	No	Yes	No	No	No
chr10	73715077	73715308	50.5251	32.6242	11510	NM_019058	DDIT4	No	No	Yes	No	No	No
chr10	73727053	73727302	240.446	41.1889	23495	NM_019058	DDIT4	Yes	Yes	Yes	No	No	No
chr10	73728182	73728421	37.7186	23.0119	24619	NM_019058	DDIT4	No	No	No	No	No	No
chr10	73749414	73749629	73.0402	41.1889	35391	NM_017626	DNAJB12	No	No	Yes	No	No	No
chr10	73760992	73761241	19.1971	23.0119	23796	NM_017626	DNAJB12	No	No	No	No	No	No
chr10	73761659	73761909	82.7187	41.1889	23128	NM_017626	DNAJB12	No	No	Yes	No	No	No
chr10	73764701	73764943	82.4659	41.1889	20090	NM_017626	DNAJB12	No	Yes	Yes	No	No	No
chr10	73784350	73784601	531.361	41.1889	437	NM_017626	DNAJB12	Yes	No	Yes	No	Yes	No
chr10	73794227	73794475	24.5967	23.0119	9439	NM_017626	DNAJB12	Yes	No	No	No	No	No
chr10	74055757	74055990	185.035	41.1889	31	NM_006077	CBARA1	No	No	Yes	No	No	No
chr10	74121634	74121881	39.5904	41.1889	137	NM_138357	CCDC109A	Yes	No	No	No	No	No
chr10	74525788	74526005	21.2646	23.093	841	NM_000917	P4HA1	No	No	No	No	No	No
chr10	74526473	74526700	46.5339	38.2204	151	NM_000917	P4HA1	No	No	Yes	No	No	No
chr10	74540105	74540351	227.946	41.1889	13	NM_015901	NUDT13	No	No	No	No	Yes	No
chr10	74597667	74597916	744.617	41.1889	67	NM_001135752	ECD	Yes	No	Yes	Yes	No	No
chr10	74676959	74677208	549.769	41.1889	53	NM_015190	DNAJC9	Yes	No	No	No	No	No
chr10	74682304	74682555	1731.54	41.1889	27	NM_016065	MRPS16	Yes	No	Yes	Yes	No	No
chr10	74925663	74925914	204.513	41.1889	1	NM_001142354	PPP3CB	No	No	Yes	No	No	No
chr10	74967103	74967333	68.1708	41.1889	38220	NM_152586	USP54	No	Yes	Yes	No	No	No
chr10	75055731	75055965	130.749	41.1889	15672	NM_021245	MYOZ1	No	No	Yes	No	No	No
chr10	75160160	75160408	536.193	41.1889	13853	NM_004922	SEC24C	Yes	No	Yes	Yes	No	No
chr10	75173800	75174051	744.617	41.1889	212	NM_004922	SEC24C	Yes	No	Yes	Yes	No	No
chr10	75198793	75199038	110.344	41.1889	3139	NM_173540	FUT11	No	No	Yes	No	No	No
chr10	75202391	75202630	48.6935	29.2338	456	NM_173540	FUT11	Yes	No	Yes	No	No	No
chr10	75211710	75211958	441.185	41.1889	21	NM_203298	CHCHD1	Yes	No	Yes	Yes	No	No
chr10	75215015	75215266	1281.19	41.1889	470	NM_015037	KIAA0913	Yes	No	Yes	Yes	Yes	No
chr10	75215815	75216048	53.5628	32.6242	321	NM_015037	KIAA0913	No	No	No	No	No	No
chr10	75241308	75241555	63.6414	41.1889	84	NM_003635	NDST2	Yes	No	Yes	Yes	No	No
chr10	75278983	75279229	37.7186	23.0119	25237	NM_172173	CAMK2G	No	No	No	No	No	No
chr10	75295495	75295741	91.4741	41.1889	8725	NM_172173	CAMK2G	Yes	No	Yes	Yes	No	Yes
chr10	75309442	75309693	35.143	29.0886	5219	NM_172170	CAMK2G	Yes	No	No	No	No	Yes
chr10	75386426	75386677	39.5904	32.6242	41326	NM_014000	VCL	No	No	Yes	No	No	No
chr10	75421717	75421963	54.8683	41.1889	6037	NM_014000	VCL	No	No	Yes	No	No	No
chr10	75487979	75488225	37.7186	23.0119	60225	NM_014000	VCL	No	Yes	Yes	No	No	No
chr10	75580461	75580711	128.083	41.1889	245	NM_012095	AP3M1	Yes	No	No	No	No	No
chr10	75606237	75606487	76.9764	41.1889	87	NM_001123	ADK	No	No	Yes	No	No	No
chr10	76015928	76016158	42.2813	23.0119	240341	NM_012330	MYST4	No	No	Yes	No	No	No
chr10	76256164	76256414	136.128	41.1889	95	NM_012330	MYST4	Yes	No	Yes	Yes	No	No
chr10	76541086	76541337	165.558	41.1889	261	NM_144660	SAMD8	Yes	No	Yes	Yes	No	Yes
chr10	76617789	76618035	76.4642	41.1889	22656	NM_003375	VDAC2	No	No	No	No	No	No
chr10	76640338	76640580	262.75	41.1889	109	NM_003375	VDAC2	No	No	Yes	No	No	No
chr10	78471378	78471621	99.1839	41.1889	596083	NM_001014797	KCNMA1	Yes	No	No	Yes	No	Yes
chr10	78603565	78603810	35.7707	32.2335	463895	NM_001014797	KCNMA1	No	No	No	No	No	No
chr10	79266129	79266359	52.81	41.1889	90109	NM_004747	DLG5	Yes	No	Yes	No	No	No
chr10	79459229	79459480	349.688	41.1889	90	NM_007055	POLR3A	Yes	No	No	No	No	Yes
chr10	79463427	79463675	267.758	41.1889	28	NM_001142284	RPS24	No	No	No	No	No	No
chr10	79732735	79732971	48.8468	41.1889	269330	NM_001142284	RPS24	No	No	Yes	No	No	No
chr10	79792280	79792506	63.5662	41.1889	328870	NM_001142284	RPS24	Yes	No	No	Yes	No	Yes
chr10	80172906	80173157	61.213	41.1889	324179	NR_024429	LOC283050	No	No	Yes	No	No	No
chr10	80478058	80478307	80.8404	41.1889	19028	NR_024429	LOC283050	No	No	Yes	No	No	No
chr10	80567693	80567932	137.843	41.1889	69015	NM_020338	ZMIZ1	Yes	No	Yes	No	No	No
chr10	80673500	80673748	53.5628	32.6242	103601	NM_005729	PPIF	No	No	No	No	No	No
chr10	80674727	80674925	46.5339	41.1889	102399	NM_005729	PPIF	No	No	Yes	Yes	No	No
chr10	80747529	80747779	163.527	41.1889	29571	NM_005729	PPIF	Yes	No	Yes	Yes	No	Yes
chr10	80753065	80753306	181.556	41.1889	24040	NM_005729	PPIF	No	Yes	Yes	No	No	No
chr10	80777732	80777955	41.9451	41.1889	618	NM_005729	PPIF	No	No	No	No	No	No
chr10	81576331	81576578	172.563	41.1889	93459	NR_002724	MBL1P1	No	No	No	No	Yes	No
chr10	81828920	81829168	136.738	41.1889	639	NM_025125	C10orf57	No	No	No	No	No	No
chr10	81937264	81937508	168.747	41.1889	17921	NM_001157	ANXA11	Yes	No	Yes	No	No	No
chr10	81953011	81953262	111.93	41.1889	2171	NM_001157	ANXA11	No	No	Yes	No	No	No
chr10	81955330	81955564	76.4642	41.1889	140	NM_001157	ANXA11	Yes	No	Yes	No	No	No
chr10	82132764	82132970	53.4055	32.2335	25354	NM_032333	C10orf58	No	No	No	No	No	No
chr10	82217800	82218042	63.3015	41.1889	13904	NM_001128309	TSPAN14	No	No	No	No	No	No
chr10	82243407	82243656	59.468	41.1889	39514	NM_001128309	TSPAN14	Yes	No	Yes	No	No	Yes
chr10	82434030	82434275	172.563	41.1889	146515	NM_207372	SH2D4B	No	No	No	No	Yes	No
chr10	85889115	85889364	797.409	41.1889	75	NM_014394	GHITM	Yes	No	No	Yes	No	No
chr10	85906607	85906855	72.5111	41.1889	16802	NM_207373	C10orf99	No	No	Yes	No	No	No
chr10	85927559	85927787	74.2503	41.1889	4140	NM_207373	C10orf99	Yes	No	Yes	No	No	Yes
chr10	85940888	85941139	110.344	41.1889	3483	NM_033100	PCDH21	Yes	No	Yes	No	No	No
chr10	86017361	86017610	74.2503	41.1889	22697	NM_001012720	RGR	No	No	No	No	No	No
chr10	86043525	86043762	35.1381	23.0119	34746	NM_018999	KIAA1128	No	No	Yes	No	No	No
chr10	86058694	86058944	74.2503	41.1889	19570	NM_018999	KIAA1128	No	No	Yes	No	No	No
chr10	86174617	86174851	56.9944	41.1889	96345	NM_018999	KIAA1128	Yes	No	No	No	No	No
chr10	87362166	87362383	67.6972	41.1889	753955	NM_017551	GRID1	No	No	Yes	Yes	No	Yes
chr10	88161296	88161547	50.3712	32.6242	45192	NM_017551	GRID1	No	No	No	No	No	No
chr10	88162825	88163065	32.5584	32.6242	46716	NM_017551	GRID1	No	No	Yes	No	No	No
chr10	88271491	88271739	773.606	41.1889	95	NM_015045	WAPAL	No	No	Yes	Yes	Yes	No
chr10	88460925	88461172	69.7401	41.1889	42643	NM_001080115	LDB3	Yes	No	Yes	No	No	No
chr10	88720728	88720971	48.6935	29.2338	372	NM_133447	AGAP11	No	No	Yes	Yes	No	No
chr10	89092218	89092405	160.688	41.1889	17	NR_024397	LOC728190	No	No	No	Yes	No	Yes
chr10	89254478	89254713	192.116	41.1889	393	NM_004897	MINPP1	Yes	No	Yes	Yes	No	No
chr10	89567823	89568073	279.228	41.1889	52	NM_032810	ATAD1	Yes	No	Yes	Yes	No	No
chr10	89611991	89612239	154.782	41.1889	1058	NM_001126049	KILLIN	No	No	No	No	No	No
chr10	89613180	89613390	54.8683	41.1889	111	NM_000314	PTEN	No	No	Yes	No	No	No
chr10	89868403	89868639	43.8241	23.093	255347	NM_000314	PTEN	No	No	No	No	No	No
chr10	90135595	90135842	58.5643	41.1889	197231	NM_001031709	C10orf59	No	Yes	Yes	No	No	No
chr10	90136846	90137086	42.0004	23.093	195983	NM_001031709	C10orf59	No	No	Yes	No	No	No
chr10	90207922	90208141	24.8997	23.093	124918	NM_001031709	C10orf59	No	No	No	No	No	No
chr10	90575011	90575234	37.7186	32.6242	22656	NM_001128215	LIPM	No	No	No	No	No	No
chr10	90580526	90580763	28.2911	23.0119	21067	NM_144590	ANKRD22	No	No	Yes	No	No	No
chr10	90629687	90629934	128.083	41.1889	195	NM_020799	STAMBPL1	No	No	Yes	No	No	No
chr10	90740238	90740480	39.5904	23.093	92	NM_152872	FAS	No	No	Yes	No	No	No
chr10	90741165	90741412	35.7707	23.0119	162	NM_001141945	ACTA2	No	No	No	No	No	No
chr10	90956470	90956710	85.9595	41.1889	460	NM_003956	CH25H	No	No	Yes	No	No	No
chr10	91001526	91001766	76.9764	41.1889	7	NM_001127605	LIPA	Yes	No	Yes	No	No	No
chr10	91142182	91142426	35.7707	23.0119	3	NM_001548	IFIT1	No	No	No	No	No	No
chr10	91394633	91394872	35.3317	23.093	442	NM_148977	PANK1	No	No	Yes	No	No	No
chr10	91451206	91451457	265.203	41.1889	15	NM_016195	KIF20B	Yes	No	Yes	Yes	No	No
chr10	92621561	92621810	847.361	41.1889	3	NM_006413	RPP30	No	No	No	No	Yes	No
chr10	92783841	92784087	114.125	41.1889	112953	NM_014391	ANKRD1	No	No	No	No	No	No
chr10	92913122	92913348	43.8241	23.093	10419	NR_002779	NUDT9P1	No	No	No	No	No	No
chr10	93048042	93048292	113.645	41.1889	77819	NM_032373	PCGF5	Yes	No	Yes	No	No	Yes
chr10	93547927	93548171	118.639	41.1889	81	NM_025235	TNKS2	Yes	No	No	Yes	No	No
chr10	93658430	93658681	111.995	41.1889	682	NM_152429	FGFBP3	No	No	Yes	No	No	No
chr10	93673402	93673653	316.743	41.1889	188	NM_003972	BTAF1	Yes	No	Yes	Yes	No	No
chr10	93797775	93798008	53.4168	41.1889	124176	NM_003972	BTAF1	Yes	No	Yes	No	No	Yes
chr10	93990357	93990573	41.9451	28.0839	50358	NM_014912	CPEB3	No	No	No	No	No	No
chr10	93992999	93993245	109.183	41.1889	47701	NM_014912	CPEB3	No	No	No	No	No	No
chr10	94040703	94040952	510.665	41.1889	4	NM_014912	CPEB3	Yes	No	Yes	No	Yes	No
chr10	94323703	94323947	81.1162	41.1889	6	NM_004969	IDE	No	No	Yes	No	No	No
chr10	94341348	94341591	744.617	41.1889	1335	NM_004523	KIF11	Yes	No	No	No	No	No
chr10	94342682	94342932	293.277	41.1889	3	NM_004523	KIF11	Yes	No	Yes	No	No	No
chr10	94824009	94824254	50.5251	32.6242	495	NM_000783	CYP26A1	Yes	No	No	No	No	No
chr10	95163065	95163315	80.2612	41.1889	68873	NM_013451	MYOF	No	No	Yes	Yes	No	No
chr10	95246340	95246589	116.864	41.1889	86	NM_018131	CEP55	Yes	No	Yes	Yes	No	No
chr10	95452286	95452537	436.481	41.1889	93	NM_145246	C10orf4	Yes	No	Yes	Yes	No	No
chr10	95501674	95501910	247.216	41.1889	5763	NM_005097	LGI1	No	No	No	No	Yes	No
chr10	95643609	95643850	67.1959	41.1889	10	NM_001134658	TMEM20	No	No	No	Yes	No	No
chr10	96112604	96112847	299.993	41.1889	53	NM_022451	NOC3L	Yes	No	Yes	Yes	No	No
chr10	96295115	96295359	28.3418	23.0119	326	NM_018063	HELLS	No	No	No	No	No	No
chr10	97045106	97045332	85.7785	41.1889	4449	NM_020992	PDLIM1	Yes	No	Yes	Yes	No	No
chr10	97443627	97443855	124.824	41.1889	148	NM_015631	TCTN3	No	No	No	No	No	No
chr10	97713406	97713648	71.8582	41.1889	36345	NM_001001732	CC2D2B	No	No	Yes	No	No	Yes
chr10	97793197	97793447	72.5111	41.1889	174	NM_019084	CCNJ	No	No	Yes	No	No	No
chr10	97839906	97840143	305.397	41.1889	39437	NM_014803	ZNF518A	Yes	No	Yes	Yes	No	No
chr10	97879673	97879924	502.477	41.1889	337	NM_014803	ZNF518A	Yes	No	Yes	No	No	No
chr10	98049218	98049464	94.9723	41.1889	4733	NM_001017520	DNTT	No	Yes	Yes	No	No	No
chr10	98056386	98056637	58.1819	41.1889	2437	NM_001017520	DNTT	No	No	Yes	Yes	No	Yes
chr10	98336792	98337043	146.08	41.1889	119	NM_020123	TM9SF3	Yes	No	Yes	Yes	No	No
chr10	98470651	98470892	39.0183	29.0886	503	NM_152309	PIK3AP1	Yes	No	Yes	No	No	Yes
chr10	98581833	98582033	43.8241	23.093	793	NM_032440	LCOR	No	No	No	Yes	No	No
chr10	98945703	98945944	20.2525	23.0119	10151	NM_003061	SLIT1	No	No	No	Yes	No	No
chr10	99042446	99042688	487.014	41.1889	165	NM_032900	ARHGAP19	Yes	No	Yes	No	Yes	No
chr10	99068686	99068905	72.5111	41.1889	216	NM_005479	FRAT1	No	No	Yes	No	No	No
chr10	99084298	99084549	59.2414	41.1889	24	NM_012083	FRAT2	Yes	No	Yes	No	No	No
chr10	99150942	99151192	299.178	41.1889	13	NM_015179	RRP12	Yes	No	No	Yes	No	No
chr10	99175737	99175972	90.7812	41.1889	162	NM_002629	PGAM1	No	No	No	No	No	No
chr10	99195663	99195912	1097.95	41.1889	30	NM_016046	EXOSC1	Yes	No	Yes	No	Yes	No
chr10	99247516	99247765	59.468	36.495	715	NM_022362	MMS19	No	No	Yes	No	No	No
chr10	99383146	99383389	76.9764	41.1889	66	NM_178832	MORN4	No	No	Yes	No	No	No
chr10	99390083	99390333	87.0871	41.1889	224	NM_018425	PI4K2A	No	No	No	No	No	No
chr10	99486710	99486954	131.628	41.1889	37	NM_001002262	ZFYVE27	No	No	Yes	Yes	No	No
chr10	99598914	99599165	28.2369	28.0839	946	NM_001010917	GOLGA7B	No	No	No	No	No	No
chr10	99601471	99601721	29.4282	23.093	1611	NM_001010917	GOLGA7B	No	No	No	No	No	No
chr10	99795573	99795820	32.5584	32.6242	15122	NM_018058	CRTAC1	No	No	No	No	No	No
chr10	99884272	99884523	840.76	41.1889	27	NM_014472	C10orf28	Yes	No	Yes	Yes	Yes	No
chr10	100164762	100165011	45.5503	36.495	44	NM_032709	C10orf33	Yes	No	Yes	No	No	No
[truncated: 12,825 more rows]
